# Supplementary material for: Movie viewing elicits rich and reliable brain state dynamics
Source: Nat Commun. 2020 Oct 5;11:5004. doi: 10.1038/s41467-020-18717-w (PMC7536385; doi:10.1038/s41467-020-18717-w)
Supplement: Supplementary file 4 — Source Data [file 41467_2020_18717_MOESM4_ESM.xlsx]

## Sheet: Figure1
Regions		State_1_Weights	State_2_Weights	State_3_Weights	State_4_Weights	State_5_Weights	State_6_Weights	State_7_Weights	State_8_Weights	State_9_Weights	State_10_Weights
roi-1_ASN		-0.2979	0.3252	-0.1011	-0.139	0.0414	-0.2074	-0.3229	0.6638	-0.0047	0.2668
roi-2_AUD		0.0998	-0.421	0.613	-0.0613	0.008	-0.2624	-0.3891	0.3158	-0.0178	0.0766
roi-3_BGN		0.4851	-0.0219	0.1329	-0.0371	-0.0402	-0.1715	-0.3213	-0.0923	-0.0324	0.2459
roi-4_dDMN		0.1037	0.0013	0.1899	-0.2391	0.0747	0.3243	-0.4809	0.1891	-0.097	-0.0131
roi-5_hVIS		0.9925	-0.7093	-0.1975	0.4948	0.1431	-0.2501	-0.327	-0.0566	-0.1574	-0.188
roi-6_LAN		0.9196	0.2063	0.5482	-0.2826	0.045	0.4076	-1.2331	-0.5706	-0.042	-0.0893
roi-7_LECN		0.2193	-0.0591	0.2963	-0.1055	0.0797	-0.0681	-0.132	-0.0951	-0.0865	-0.0749
roi-8_PSN		0.366	0.3774	-0.286	0.1413	0.0527	-0.237	-0.4202	-0.05	-0.0674	0.1768
roi-9_PRE		-0.463	0.3695	0.0109	-0.076	0.0854	-0.0878	0.0122	0.2411	-0.099	0.006
roi-10_pVIS		0.0353	0.1049	-0.2475	0.0012	0.0821	-0.1164	0.3232	0.0981	-0.0463	-0.2468
roi-11_RECN		0.268	0.0299	-0.1088	0.0707	0.0282	0.0845	-0.0707	-0.2287	-0.1026	0.0116
roi-12_SMN		0.404	0.0631	-0.1306	0.0419	0.1208	-0.0908	-0.2612	-0.1246	-0.0813	0.1427
roi-13_vDMN		0.7095	0.2501	-0.3116	0.0251	0.0535	0.2589	-0.1872	-0.6324	-0.1163	-0.0085
roi-14_VSN		0.9223	-0.0868	-0.2192	0.2509	0.0775	-0.4892	0.1441	-0.5355	-0.0766	0.0536

## Sheet: Figure2
Participant		resta	mova	restb	movb
Participant_1		' 5 5 5 5 5 5 5 5 5 9 9 9 9 9 9 9 9 9 9 9 9 9 9 9 9 9 9 9 4 4 4 4 4 4 9 9 9 9 9 9 9 9 9 9 9 9 9 9 9 9 9 9 9 9 9 9 9 9 9 9 9 9 9 9 9 9 9 9 9 9 9 9 9 9 9 9 9 9 9 9 9 9 9 9 9 9 9 9 9 9 9 9 9 9 9 9 9 9 9 9 9 9 9 9 9 9 9 9 9 9 9 9 9 9 9 9 9 9 9 9 9 9 9 4 4 4 9 9 9 9 9 9 9 9 9 9 9 9 9 9 9 9 9 9 9 9 9 9 9 9 9 9 9 9 9 9 9 9 9 9 9 9 9 9 9 9 9 9 9 9 9 9 9 9 9 9 9 9 9 9 2 2 2 9 9 9 9 9 9 9 9 9 9 9 9 9 9 9 9…	' 7 7 7 7 7 7 7 8 8 8 8 8 8 1 1 1 1 1 1 1 3 3 3 3 2 2 2 2 2 2 2 2 4 4 4 4 4 4 4 4 4 4 4 4 4 4 4 4 3 3 3 3 3 3 3 2 2 2 2 2 4 4 4 4 4 4 4 4 6 6 6 4 4 4 4 4 3 3 3 3 8 8 8 4 4 4 4 4 4 4 4 4 4 4 4 4 4 4 4 6 6 6 6 6 6 6 4 4 4 4 3 3 3 6 6 6 6 6 4 4 4 4 4 4 4 4 4 4 4 8 8 8 8 3 3 3 3 3 3 3 3 2 2 2 2 2 2 2 2 8 8 7 7 7 7 7 7 7 4 4 4 2 2 2 2 2 2 2 2 2 6 6 6 4 4 4 4 4 4 4 4 4 4 4 8 8 3 3 3 3 3 3 3 3 3 4 4 4 4…		'4 4 4 4 4 4 6 6 6 6 4 4 4 4 4 4 4 4 4 4 2 2 2 2 2 2 2 2 2 2 4 4 4 4 4 4 4 4 4 4 4 3 3 3 6 6 6 6 6 2 2 2 2 9 9 9 9 9 9 9 9 9 9 9 9 9 9 9 9 9 1 1 1 1 1 1 1 4 4 4 4 2 2 2 2 2 10 10 10 10 10 10 4 4 4 4 4 4 4 4 4 4 4 4 9 9 9 9 3 3 3 3 3 3 3 4 4 4 4 4 4 4 2 2 2 2 2 6 6 6 6 6 9 9 9 4 4 4 4 4 4 4 3 3 3 3 3 6 6 6 6 4 4 4 4 3 3 3 9 9 9 9 9 9 9 9 9 9 9 10 10 10 10 10 10 10 10 4 4 4 4 4 4 4 4 3 3 3 9 9 9 1 …
Participant_2		' 9 5 5 5 5 5 5 5 5 5 5 5 5 5 5 5 5 5 5 9 9 9 5 5 5 5 9 9 9 9 9 9 9 9 9 9 9 5 5 5 5 5 5 5 5 5 5 5 5 5 5 5 5 5 5 5 5 5 5 5 5 5 5 5 5 5 5 5 5 5 5 5 5 5 5 5 5 5 5 5 5 5 5 5 5 5 5 5 5 5 5 5 5 5 5 5 5 5 5 5 5 5 5 5 5 5 5 5 5 5 5 10 10 10 10 5 5 5 5 5 5 9 9 9 9 9 9 9 9 9 9 9 9 9 5 5 5 5 5 5 5 5 5 5 5 5 5 5 5 5 5 9 9 9 9 9 9 9 9 9 9 9 9 5 5 5 5 5 5 5 5 5 5 5 5 5 5 5 5 10 10 10 10 10 10 10 10 9 9 9 10 10…	' 2 2 2 2 2 2 2 8 8 8 8 8 8 8 8 8 8 8 8 8 8 8 6 6 6 6 6 6 6 6 6 6 6 6 6 1 1 1 1 8 8 8 8 8 8 8 8 8 8 8 8 8 7 7 7 1 1 1 1 1 6 6 6 6 6 6 6 6 1 1 1 4 4 4 4 4 8 8 8 8 8 8 8 8 8 8 8 8 8 4 4 4 4 4 4 4 4 4 4 4 2 2 2 2 2 2 2 2 3 3 3 3 3 3 3 3 3 3 3 4 4 4 4 4 7 7 7 7 7 4 4 8 8 8 8 8 1 1 1 10 10 7 7 2 2 2 2 1 1 4 4 4 4 4 4 8 8 8 8 8 8 1 1 1 1 1 1 1 1 1 2 2 2 2 2 2 2 3 3 3 6 6 6 8 8 8 8 8 8 3 3 3 3 3 3 2 2 2…		'5 5 5 5 5 5 5 5 5 5 5 5 5 5 5 5 5 6 6 6 6 6 6 6 1 1 1 1 1 1 1 6 6 6 10 10 10 5 5 5 5 7 7 7 7 7 5 5 5 5 5 5 5 5 5 5 5 5 5 5 5 5 5 5 5 5 5 5 5 5 5 5 5 5 5 5 5 5 5 5 5 5 5 5 5 5 5 5 5 5 5 5 5 5 6 6 6 4 4 4 6 6 5 5 5 5 5 5 5 5 5 5 5 5 5 5 5 5 5 5 5 5 5 5 5 5 5 5 7 7 7 7 5 5 5 5 5 5 5 5 5 5 5 5 5 5 5 5 5 5 5 5 5 5 5 5 5 5 5 5 5 5 5 5 5 5 5 5 5 5 5 5 5 5 5 5 5 5 5 7 7 7 7 7 4 4 4 5 5 5 5 5 5 5 5 7 7 7…
Participant_3		' 3 5 5 5 5 5 5 5 5 5 5 5 5 5 5 5 5 5 5 5 5 5 5 5 4 4 4 4 7 7 7 7 7 7 7 7 1 1 1 1 1 1 1 2 2 6 6 6 6 6 6 5 5 5 5 5 5 5 5 5 5 6 6 6 6 6 10 10 10 5 5 5 5 7 7 7 7 7 5 5 5 5 5 5 5 5 5 5 5 5 5 5 5 6 6 6 6 6 6 6 8 8 8 8 7 7 7 7 5 5 5 5 5 5 5 5 5 5 5 5 5 5 5 5 5 5 5 5 5 5 5 5 5 5 8 8 8 8 8 8 8 4 4 4 4 4 4 5 5 5 5 5 5 5 5 5 5 5 5 5 5 5 5 5 6 6 6 6 3 3 3 3 8 8 8 8 8 5 5 5 5 5 5 5 5 5 5 5 5 6 6 6 7 7 5 5 5 …	' 7 7 7 8 8 8 8 8 8 8 8 8 8 1 1 1 1 1 1 3 3 3 3 2 2 2 2 2 2 2 2 2 4 4 8 8 8 8 7 7 7 7 8 8 8 8 8 8 8 1 1 1 2 2 2 2 2 7 7 7 1 1 1 1 1 1 3 3 2 2 2 4 4 4 2 2 8 8 8 8 8 8 8 7 7 7 7 7 6 6 6 6 6 4 4 4 3 3 3 3 3 2 2 2 2 2 2 2 4 4 3 3 3 3 6 6 6 6 6 6 7 7 7 7 7 7 7 7 7 4 4 3 3 3 3 3 3 3 3 3 3 2 2 2 2 2 2 2 2 4 4 4 4 4 4 4 3 3 3 8 8 8 8 8 8 8 8 8 3 3 2 2 2 2 2 2 2 4 4 4 4 4 4 7 7 7 4 4 3 3 3 3 3 3 3 3 2 2 2…		'4 4 1 1 1 2 2 2 2 2 8 8 8 8 8 8 4 4 4 4 4 4 4 4 4 4 2 2 2 2 2 2 2 2 2 2 2 2 2 4 4 4 4 4 4 4 4 4 4 10 10 10 4 4 4 4 9 9 9 9 9 9 9 6 6 6 6 6 5 5 5 5 5 5 5 5 5 5 5 5 5 5 5 5 5 5 5 5 8 7 7 7 7 7 7 4 4 4 4 6 6 6 6 2 2 2 2 2 2 2 5 5 5 5 5 5 5 5 5 5 5 5 5 5 5 5 5 5 3 3 3 5 5 5 5 5 5 5 5 5 5 5 5 5 5 5 5 5 3 3 3 4 4 5 5 5 5 5 5 5 5 5 5 9 9 9 9 9 7 7 7 7 9 9 5 5 5 5 5 3 3 3 3 5 5 5 5 5 5 5 5 5 5 5 5 5 5 5…
Participant_4		'10 10 10 10 10 10 10 10 5 5 5 5 5 5 5 5 5 5 5 10 10 10 10 10 4 4 4 6 6 6 6 6 6 6 6 6 4 8 8 8 4 4 4 4 4 4 4 4 10 10 10 10 10 5 5 5 5 5 5 6 6 6 6 6 6 1 1 1 1 4 4 4 4 6 6 6 6 6 9 9 9 9 9 9 5 5 5 5 5 10 10 10 10 9 9 9 9 6 6 6 6 6 6 6 6 10 10 10 10 4 4 4 4 4 4 10 10 10 5 5 5 5 5 5 5 3 3 3 3 2 2 5 5 5 5 5 5 5 5 5 5 5 5 5 5 5 5 5 5 10 10 10 10 10 10 10 10 10 10 10 10 10 10 10 10 10 10 10 7 7 7 7 7 7 7 …	' 7 7 7 7 7 5 5 5 5 5 5 5 5 5 5 5 2 2 2 2 6 6 6 6 6 6 6 6 6 6 6 6 6 6 6 7 7 7 7 7 4 4 3 3 3 3 4 4 4 4 4 4 4 8 8 8 8 8 1 1 1 1 1 1 1 1 1 2 7 7 7 7 3 3 4 4 4 4 4 4 4 4 4 4 4 4 8 8 8 8 8 8 8 1 1 1 1 1 4 4 2 2 2 2 2 2 7 7 7 7 3 3 3 3 6 6 6 6 7 7 7 7 7 4 4 4 4 4 4 4 4 4 4 4 4 6 6 6 6 6 2 2 2 2 4 4 4 1 1 1 1 1 4 4 4 7 7 7 7 7 6 6 6 6 6 6 8 8 8 8 1 1 1 1 1 4 4 4 4 4 4 4 4 4 3 3 3 3 3 3 3 3 3 3 3 2 2 2 2…		'6 6 6 6 6 6 9 9 9 9 9 9 9 9 9 9 9 9 9 9 9 9 9 1 1 1 1 8 8 8 7 7 7 7 7 7 7 7 9 9 9 9 9 9 6 6 7 7 9 9 9 9 9 9 9 9 9 9 9 9 9 9 9 10 10 10 10 10 10 10 10 10 5 5 5 5 7 7 7 7 7 5 5 5 5 5 5 5 5 5 5 5 5 5 10 10 10 10 10 10 10 10 10 10 10 10 10 10 10 5 5 5 5 8 8 8 8 8 8 8 8 8 3 3 3 3 5 5 5 5 5 5 7 7 7 7 7 7 7 7 10 10 10 10 10 10 10 10 10 10 10 10 10 10 10 10 10 10 10 4 4 4 4 4 4 5 5 5 5 5 5 5 5 5 5 5 5 5…
Participant_5		' 9 9 9 9 9 9 9 9 9 9 9 9 9 9 9 9 9 9 9 10 10 10 9 9 9 9 3 3 3 9 9 9 9 9 9 9 9 9 5 5 5 5 9 9 9 9 9 9 9 9 9 9 9 9 9 9 9 9 9 9 5 5 5 5 5 5 5 9 9 9 9 9 9 9 9 5 5 5 5 5 5 5 5 5 5 5 5 5 5 5 5 5 3 3 4 4 9 9 9 9 9 9 9 5 5 5 5 5 9 9 9 7 7 7 4 4 6 6 9 9 9 9 9 9 9 9 9 9 9 9 9 9 9 9 9 9 9 9 9 4 4 4 4 4 4 4 4 1 1 1 9 9 9 9 9 9 9 9 9 9 9 9 9 9 9 3 3 3 3 3 9 9 9 9 9 9 9 9 9 9 9 9 9 9 9 9 9 9 9 9 9 9 9 9 9 9 9 …	' 7 7 7 4 4 4 4 4 7 7 7 8 8 8 8 10 10 10 10 10 10 10 10 10 2 2 8 8 8 8 8 8 8 1 1 1 1 1 4 7 7 7 10 10 10 10 10 10 10 4 4 4 3 3 2 10 10 10 10 10 10 10 10 4 4 3 3 3 2 2 4 4 4 4 2 2 8 8 8 8 4 4 4 1 1 1 8 8 8 8 8 8 4 4 4 1 1 1 1 1 2 2 2 2 2 2 8 8 8 8 3 3 3 6 6 6 6 7 7 7 7 4 4 4 4 4 4 4 4 3 3 3 9 9 1 1 1 1 1 1 2 7 7 7 2 2 2 2 2 8 8 8 8 8 8 8 8 8 8 8 8 8 1 1 1 1 1 1 1 1 1 10 10 10 10 5 5 5 5 5 7 7 7 7 7…		'8 8 8 8 8 3 3 3 3 3 3 3 3 3 4 7 7 7 7 2 2 2 2 3 3 3 3 3 2 2 2 7 7 7 7 6 6 6 6 6 6 6 6 1 1 1 1 3 3 3 3 3 3 3 3 4 4 4 4 4 4 9 9 9 6 6 6 6 6 7 7 7 1 1 1 1 7 7 7 7 7 4 4 4 4 4 4 4 4 9 9 9 1 1 1 1 1 1 3 3 3 3 6 6 6 7 7 7 7 3 3 3 3 3 3 6 6 6 6 9 9 9 9 9 9 3 3 3 3 3 4 7 7 7 4 4 6 6 6 6 3 3 3 9 9 9 9 9 9 9 9 9 9 9 9 7 7 7 7 7 7 7 7 8 8 8 8 8 8 8 1 1 1 1 1 1 3 3 3 2 2 2 2 2 2 7 7 7 7 7 7 7 7 7 7 7 1 1 1 …
Participant_6		' 4 4 4 4 4 4 4 4 4 4 9 9 9 9 5 5 5 5 6 6 6 9 9 10 10 10 10 10 10 9 9 9 9 9 9 9 9 9 9 9 9 9 9 9 9 9 9 9 9 9 9 5 5 5 9 9 9 9 9 9 9 9 9 9 9 9 9 9 9 9 9 9 9 9 9 9 9 9 9 9 9 9 9 9 9 9 9 9 9 9 9 9 9 9 9 9 9 9 9 9 9 9 9 9 9 9 9 9 9 9 9 9 9 9 9 9 9 9 9 9 9 9 9 9 9 9 3 3 5 5 5 5 5 4 4 4 4 4 4 5 5 5 5 5 6 6 6 9 9 9 9 9 9 9 7 7 4 4 4 4 4 9 9 9 9 9 9 9 9 6 6 10 10 9 9 9 9 9 9 9 9 9 9 9 9 9 1 1 1 6 6 6 6 6 9…	' 2 2 2 2 8 8 7 7 7 7 7 4 4 9 9 2 2 2 2 3 3 3 3 3 2 2 2 2 2 2 7 7 8 8 8 8 1 1 1 1 4 4 4 3 3 3 3 3 3 3 3 3 6 6 6 6 6 2 2 2 8 8 7 7 3 3 3 6 6 6 6 6 4 4 4 3 3 3 3 3 2 2 2 7 7 7 7 7 4 4 4 4 8 8 3 3 3 3 1 1 2 2 2 2 2 2 3 3 3 3 3 3 3 3 3 4 4 4 4 4 4 4 4 4 4 6 6 1 1 4 4 4 4 4 3 3 3 3 3 3 2 2 2 2 2 2 2 2 2 4 4 4 8 8 8 8 8 7 7 7 7 3 6 6 6 7 7 7 3 2 2 2 2 2 2 2 2 2 2 2 2 2 7 7 8 8 3 3 3 3 4 4 3 3 3 3 5 5 5…		'4 4 9 9 9 9 9 9 9 9 9 9 9 9 9 9 9 9 9 9 9 9 9 9 9 9 9 9 9 9 9 9 9 9 9 9 9 9 9 9 9 9 9 9 9 9 9 9 9 9 9 9 9 9 9 9 9 9 9 9 9 9 9 9 9 9 9 9 9 9 9 9 9 9 9 9 9 9 9 9 9 9 9 9 9 9 9 9 9 9 9 9 9 9 9 9 9 9 4 4 4 4 9 9 9 9 9 9 3 3 3 3 4 4 4 4 4 4 6 6 6 6 9 9 9 9 9 9 9 9 9 9 9 9 9 9 9 9 9 9 9 9 10 10 10 10 9 9 9 9 9 9 9 9 9 9 9 9 9 9 9 9 9 9 9 9 7 7 7 9 9 9 9 9 9 9 9 9 9 9 9 9 9 9 9 9 4 4 4 9 9 9 9 9 9 9 9 …
Participant_7		'10 10 10 10 10 5 5 5 5 5 5 5 5 5 5 3 3 3 4 4 4 4 4 2 2 2 2 2 5 5 5 5 5 5 5 5 5 5 5 5 5 5 5 5 5 5 5 5 9 9 9 5 5 5 5 5 5 5 5 5 5 5 4 4 4 4 4 5 5 5 5 5 5 5 5 5 5 5 1 1 1 3 3 3 9 9 9 9 9 9 9 9 9 9 9 9 9 9 9 5 5 5 5 5 5 5 5 5 5 5 5 5 5 5 10 10 10 9 9 9 9 5 5 5 5 5 5 5 5 5 5 5 5 5 5 5 5 5 5 5 5 5 5 5 5 5 5 5 5 9 9 9 9 3 3 3 3 2 2 2 5 5 5 5 5 5 5 5 5 5 5 5 5 5 5 5 3 3 3 9 9 9 9 9 9 2 2 2 4 4 4 3 3 3 9 …	' 6 6 6 6 4 4 4 4 4 4 4 4 4 4 2 2 2 3 3 3 3 3 3 3 3 2 2 2 7 7 7 7 4 4 4 4 4 4 1 1 1 8 8 8 3 3 3 3 3 3 3 3 3 2 2 2 2 6 6 6 6 6 6 6 1 1 1 1 1 1 1 8 8 8 8 8 8 3 3 3 3 3 3 3 1 1 1 1 8 8 8 8 6 6 6 1 1 1 1 2 2 2 2 2 2 2 4 4 4 4 3 3 3 3 3 3 3 3 8 8 8 8 7 7 7 7 7 7 4 4 3 3 6 6 6 3 3 3 3 3 3 2 2 2 2 2 2 2 6 6 6 4 4 8 8 8 8 8 8 3 3 3 3 3 2 2 2 2 2 2 2 2 2 4 4 4 4 4 4 4 4 4 4 4 4 4 3 3 3 3 3 3 3 3 3 5 5 5 5…		'5 5 5 5 5 5 5 5 5 5 5 5 5 5 5 5 5 5 5 3 3 3 3 2 2 5 5 5 5 5 5 5 5 5 5 5 5 5 5 5 10 10 10 10 10 10 10 10 10 10 10 5 5 5 5 5 5 3 3 3 3 3 2 2 2 2 2 2 2 5 5 5 5 5 5 5 5 5 5 5 5 5 5 5 5 5 5 5 5 5 5 5 5 5 5 5 5 5 9 9 9 9 9 5 5 5 5 5 5 5 5 5 5 5 5 5 5 5 5 5 5 5 5 6 6 2 2 10 10 5 5 5 5 5 5 5 5 5 5 6 6 1 1 1 8 8 8 8 8 6 6 6 6 6 4 4 4 4 4 4 4 4 1 1 1 1 6 6 6 6 6 3 3 3 8 7 7 5 5 5 5 5 5 5 5 5 5 5 5 5 5 5 5…
Participant_8		' 2 2 2 2 4 4 3 3 5 5 10 10 10 10 8 8 8 8 8 8 8 8 5 5 5 5 5 5 5 5 5 5 5 4 4 6 6 6 4 4 4 4 4 4 4 3 3 5 5 5 5 5 5 5 5 5 5 5 5 5 5 5 6 6 6 10 10 10 10 10 2 2 2 2 3 3 3 3 5 5 5 5 5 5 5 5 5 4 4 4 4 3 3 3 3 3 3 3 3 3 10 10 10 5 5 5 8 8 8 8 8 8 1 1 6 6 6 4 7 7 7 7 7 6 6 6 6 6 6 5 5 5 5 5 5 5 6 6 6 6 4 4 4 4 4 4 4 4 3 3 3 3 3 3 6 6 6 6 4 4 4 4 5 5 5 5 5 5 5 5 5 5 5 5 10 10 10 10 5 5 5 5 5 9 9 9 5 5 5 5 5…	' 8 8 8 8 8 8 8 8 8 8 8 8 4 4 4 4 4 2 2 3 3 3 3 3 3 3 3 3 8 8 8 4 4 4 4 4 4 4 7 7 7 5 5 5 5 9 9 9 9 3 3 3 3 3 3 3 3 6 6 7 7 7 1 1 4 4 4 4 4 2 2 2 2 2 2 2 2 3 3 3 3 3 4 4 4 7 7 4 4 4 4 4 6 6 6 6 6 6 4 4 4 4 2 2 2 2 2 2 2 2 3 3 3 3 3 4 4 4 4 4 4 4 4 4 4 4 4 4 4 4 4 4 3 3 3 3 3 3 3 3 3 2 2 2 2 2 2 2 2 4 4 4 4 4 4 4 7 7 7 10 10 1 1 1 1 1 4 4 4 4 4 2 2 2 2 2 2 2 2 4 4 4 4 4 4 4 3 3 3 3 3 3 3 3 3 4 4 2…		'4 4 4 3 3 3 3 3 3 3 5 5 5 5 5 4 4 4 4 4 4 4 9 9 9 9 9 9 5 5 5 5 5 5 5 5 5 5 5 5 5 5 5 5 5 5 5 5 5 5 5 5 5 5 5 5 5 5 5 5 5 5 3 3 3 2 2 2 4 4 4 4 4 4 4 4 4 3 3 3 3 3 3 5 5 5 5 5 5 5 4 4 4 4 6 6 9 9 9 5 5 5 5 5 5 5 5 5 5 6 6 6 6 5 5 5 5 5 5 5 5 4 4 2 2 2 3 3 3 8 8 8 4 4 4 9 9 9 9 9 9 9 9 9 9 9 9 9 9 9 4 4 4 4 4 4 4 4 4 4 3 3 3 3 3 3 3 3 3 3 3 3 5 5 5 5 5 5 4 4 4 6 6 6 6 6 6 4 4 4 4 4 4 4 6 6 6 6 3 …
Participant_9		' 9 1 1 1 1 1 5 5 5 5 5 5 5 5 7 7 7 7 7 7 7 8 8 8 8 10 10 10 1 1 1 9 9 9 9 9 4 4 4 4 4 4 4 6 6 3 3 3 10 10 10 10 9 9 9 9 8 8 8 8 4 4 1 1 1 1 1 1 6 6 6 6 6 6 7 7 7 7 7 7 7 7 7 7 6 6 6 2 2 2 10 10 10 10 5 5 5 5 5 5 5 5 6 6 6 7 7 7 7 7 7 7 7 7 9 9 9 9 9 9 9 9 9 9 9 9 9 9 9 9 4 4 4 4 4 4 4 4 4 4 4 4 2 2 2 6 6 6 6 6 6 6 6 6 9 9 9 9 9 9 9 9 9 9 9 4 4 4 4 4 4 4 6 6 6 3 3 4 4 4 4 4 4 6 6 6 10 10 10 10 10…	' 7 7 7 7 7 7 7 7 7 7 7 7 7 5 5 5 5 5 5 3 3 3 3 3 3 3 3 3 8 8 8 8 8 8 4 4 1 1 1 1 4 8 8 3 3 3 3 3 3 3 3 3 3 2 2 2 2 2 2 6 6 6 7 7 7 3 3 3 1 1 1 8 8 8 8 8 8 2 2 1 1 1 4 4 4 7 7 7 3 3 3 3 4 4 4 4 4 4 3 3 3 2 2 2 2 2 2 8 8 8 3 3 3 6 6 6 2 2 2 8 8 4 4 1 1 1 1 1 1 1 8 8 8 8 8 8 8 8 3 3 2 2 2 2 2 2 2 2 10 10 10 10 10 7 7 7 7 4 4 3 3 3 3 3 3 3 3 3 2 2 2 2 2 2 2 4 4 4 4 4 4 4 4 4 4 3 3 3 3 2 2 3 3 3 3 3 …		'5 5 5 7 7 7 7 7 4 4 4 4 6 6 6 6 6 3 3 3 3 9 9 9 9 9 9 9 9 1 1 1 1 1 4 4 8 8 8 8 7 7 7 7 7 7 9 9 9 9 9 9 9 9 9 9 9 9 9 9 9 9 9 9 9 9 9 9 9 9 9 9 9 9 9 9 9 9 9 9 9 9 9 5 5 5 5 9 9 9 9 9 9 9 9 3 3 3 9 9 9 9 9 9 9 9 9 9 9 7 7 7 7 9 9 9 1 1 1 1 1 4 9 9 9 9 9 9 9 9 9 9 9 9 9 9 9 9 1 1 1 1 9 9 9 9 9 9 9 9 9 9 9 9 9 9 9 9 9 9 9 9 9 9 9 9 9 9 9 9 9 9 9 9 9 9 9 9 9 9 9 9 9 9 9 9 9 9 9 9 9 9 9 9 9 9 9 9 9 …
Participant_10		' 4 4 4 4 4 4 4 4 4 4 9 9 9 9 9 9 9 9 9 9 9 9 9 9 9 9 9 9 9 9 9 9 9 9 9 9 9 5 5 5 5 5 4 4 4 6 6 6 6 6 9 9 9 9 9 9 9 9 9 10 10 10 10 10 10 10 9 9 9 9 9 9 9 9 9 9 6 6 6 6 6 6 9 9 9 9 9 9 4 4 4 4 4 4 4 2 2 2 9 9 9 9 9 9 5 5 5 5 5 5 5 5 5 5 5 5 5 5 5 5 5 6 6 6 6 6 9 9 9 5 5 5 5 5 9 9 9 9 9 9 9 10 10 4 4 4 4 4 4 4 4 4 2 2 2 2 2 5 5 5 5 5 5 5 5 5 5 5 5 5 5 5 5 5 4 4 4 4 4 4 4 6 6 6 6 2 2 2 2 2 2 2 2 4 …	' 2 2 2 2 9 9 9 9 4 4 4 4 4 2 2 2 2 2 1 1 1 3 3 3 3 6 6 6 6 6 6 6 6 4 4 4 4 4 4 4 4 4 4 4 4 4 4 4 4 4 4 4 1 1 1 2 2 2 2 2 2 2 2 4 4 4 4 4 4 4 4 4 4 3 3 3 3 3 2 2 2 2 2 4 4 4 4 3 3 3 3 2 2 2 2 4 4 4 4 4 2 2 2 2 2 2 4 4 4 4 4 3 3 3 3 3 3 3 3 6 6 6 6 6 6 5 5 5 5 5 8 8 8 8 8 3 3 3 3 3 3 2 2 2 2 2 2 2 2 1 1 4 4 7 7 7 8 2 2 2 2 2 2 2 1 1 1 1 4 4 4 2 2 2 2 2 4 4 4 4 4 4 4 4 4 4 3 3 3 3 3 3 3 3 3 2 2 2 2…		'9 9 9 9 9 9 9 9 9 9 1 1 1 4 4 4 4 4 9 9 9 9 9 9 5 5 5 5 5 5 5 5 5 5 5 5 5 5 5 5 5 5 5 5 5 5 5 5 5 5 5 4 4 5 5 5 5 5 5 5 5 5 5 5 5 5 5 5 8 8 8 8 8 5 5 5 5 5 5 5 1 1 1 1 1 5 5 5 6 6 6 6 4 4 4 4 4 4 4 3 3 3 3 5 5 5 5 5 5 5 5 5 5 5 5 5 5 4 4 3 3 5 5 5 5 5 5 5 5 5 9 9 9 9 9 9 9 9 9 9 9 5 5 5 5 5 5 5 5 5 5 4 4 4 6 6 6 3 3 3 5 5 5 5 5 5 5 5 5 5 5 5 5 5 5 5 5 5 5 5 5 5 5 5 5 5 9 9 9 9 9 5 5 5 5 5 5 5 5 …
Participant_11		' 5 5 5 5 5 5 5 5 5 5 5 5 5 5 5 5 5 5 5 5 5 5 5 5 5 5 5 5 5 5 5 10 10 5 5 5 5 5 5 5 5 5 5 5 5 5 5 5 5 5 5 5 5 5 5 5 5 5 5 5 5 5 5 5 5 5 5 5 5 5 5 5 5 5 5 5 5 10 10 10 10 10 1 1 1 1 4 4 7 7 7 5 5 5 5 5 5 5 5 5 5 5 5 5 5 5 5 5 5 5 5 5 5 5 5 5 5 5 5 5 5 5 5 5 5 5 5 5 5 5 5 5 5 5 5 5 5 5 5 9 9 9 9 5 5 5 5 5 5 5 5 5 5 5 3 3 6 6 6 6 9 9 4 4 4 4 1 1 1 1 1 1 1 5 5 5 5 5 8 8 7 7 7 7 7 7 7 7 7 5 5 5 5 5 5 …	' 7 7 7 4 4 4 4 4 4 4 4 8 8 8 8 8 3 3 3 3 3 10 10 10 2 2 2 2 2 2 2 7 7 7 7 7 5 5 5 5 5 5 5 3 3 3 3 3 3 3 3 3 3 3 2 2 2 2 2 10 10 1 1 1 3 3 3 3 9 9 3 3 3 3 2 2 4 4 10 10 10 4 4 4 4 4 4 4 9 9 9 9 9 10 10 10 10 10 10 10 2 2 2 2 2 10 10 10 10 10 3 3 3 3 3 3 8 8 8 8 8 8 10 10 10 10 10 4 4 4 8 8 8 8 8 8 8 3 3 3 3 2 2 2 2 2 2 2 2 4 4 4 4 4 4 4 4 4 4 3 3 2 2 2 2 2 2 2 10 10 10 10 10 4 4 4 4 4 4 4 4 4 4 4…		'5 5 5 5 5 5 5 5 5 5 5 5 5 5 5 5 5 5 5 5 10 10 10 10 10 10 10 10 10 10 5 5 5 5 10 10 10 10 10 10 10 10 10 10 5 5 5 5 5 5 5 5 5 5 5 5 5 5 5 5 5 5 5 5 5 5 5 5 5 5 5 5 5 5 5 5 5 5 5 5 5 5 5 5 5 5 5 5 5 5 5 5 5 5 5 5 5 5 5 5 5 5 5 5 6 6 6 10 10 10 10 10 10 10 5 5 5 5 5 5 5 5 5 5 5 5 5 5 5 5 5 6 6 6 3 3 3 3 3 5 5 4 4 4 4 4 5 5 5 5 5 5 5 5 5 5 5 5 5 5 5 5 5 5 5 5 5 5 5 5 5 5 5 9 9 9 5 5 5 5 5 5 5 5 9 9…
Participant_12		' 9 9 9 9 9 9 9 9 9 9 9 9 9 9 9 9 9 9 9 9 9 9 9 9 9 9 9 9 9 9 9 9 9 9 9 9 9 9 9 9 9 9 9 9 9 9 9 9 9 9 9 9 9 9 9 9 9 9 9 9 9 9 9 9 9 9 9 9 9 9 9 9 9 9 9 9 9 9 9 9 9 9 9 9 9 9 9 9 9 9 9 9 9 9 9 9 9 9 9 9 9 9 9 9 9 9 9 9 9 9 9 9 9 9 9 9 9 9 9 9 9 9 9 9 9 9 9 9 9 9 9 9 9 9 9 9 4 4 4 4 9 9 9 9 9 9 9 9 9 9 9 9 9 9 9 9 9 9 9 9 9 9 9 9 9 9 9 9 9 9 9 9 9 9 9 9 9 9 9 9 9 9 9 9 9 9 9 9 9 9 9 9 9 9 9 9 9 9 9…	'10 10 10 10 10 10 10 4 4 4 4 4 4 4 4 4 1 1 1 1 1 3 3 3 3 2 2 2 2 2 2 2 5 5 5 5 5 5 5 5 5 5 5 5 10 10 10 4 4 4 4 3 3 3 3 3 3 2 2 2 1 1 1 1 1 1 4 4 4 4 4 4 4 4 4 8 8 8 8 8 8 8 7 7 7 7 7 7 3 3 3 2 2 2 1 1 1 1 1 6 6 6 6 6 2 2 2 2 7 7 7 3 3 3 3 3 3 4 4 4 4 4 4 4 6 6 6 6 6 6 3 3 3 3 3 3 3 3 3 3 3 2 2 2 2 2 2 2 1 1 1 4 4 4 4 4 4 4 8 8 8 8 8 1 1 1 1 8 8 8 2 2 2 2 2 2 4 4 4 4 4 4 4 4 4 4 3 3 3 3 3 3 3 3 …		'9 9 9 9 9 9 9 9 9 9 9 6 6 6 6 6 6 6 4 4 4 1 1 1 5 5 5 9 9 9 9 9 9 9 9 9 9 9 9 9 9 9 9 9 9 9 9 9 9 9 9 9 4 4 4 4 4 4 4 4 3 3 3 6 6 6 6 6 6 6 6 6 6 3 3 3 3 3 1 1 4 4 4 4 4 4 4 9 9 9 9 9 9 9 9 9 9 9 9 9 9 9 9 9 9 9 9 9 9 9 9 9 9 9 9 9 9 9 9 9 9 9 9 9 9 9 9 9 9 9 4 4 4 4 4 3 3 3 3 3 3 4 4 4 4 4 4 4 4 4 9 9 9 9 9 9 9 9 9 4 4 4 4 4 4 3 3 3 3 3 2 2 2 2 2 2 2 2 2 2 2 4 4 4 4 4 4 4 4 10 10 10 6 6 6 6 6 6…
Participant_13		' 9 9 9 9 3 3 5 5 5 5 5 5 5 5 5 5 5 5 5 5 5 5 5 5 5 5 5 5 5 5 5 5 5 5 5 9 9 9 9 9 9 9 9 9 9 9 9 9 9 9 10 10 10 9 9 9 5 5 5 5 10 10 10 10 9 9 9 9 9 9 9 9 9 9 9 9 9 9 9 9 9 9 9 9 9 9 9 9 9 9 9 9 9 9 9 9 9 9 9 9 9 8 8 8 8 7 7 7 7 7 7 9 9 9 9 9 9 9 9 10 10 10 10 10 10 9 9 9 9 9 9 9 9 9 9 9 9 9 9 9 9 9 9 9 9 9 9 9 9 9 9 9 9 10 10 10 10 9 9 9 9 9 9 9 9 9 9 9 9 9 9 9 9 9 9 9 9 9 9 10 10 10 10 9 9 9 9 9 …	' 2 2 2 4 4 4 4 4 4 4 4 4 4 4 6 6 6 6 6 6 6 6 10 10 10 9 9 9 9 7 7 7 7 7 7 1 1 1 1 1 1 8 8 8 8 8 8 8 3 3 3 3 3 3 3 2 2 2 6 6 6 4 4 4 8 8 8 3 3 3 3 3 3 3 2 2 2 2 2 2 2 2 4 4 4 4 4 4 4 4 4 4 4 4 4 4 4 4 9 9 6 6 2 2 2 2 8 8 8 8 4 4 4 4 4 4 4 4 4 4 4 4 4 4 4 6 6 6 6 6 6 6 6 6 8 8 8 8 8 8 8 2 2 2 2 2 2 2 1 1 1 1 1 1 8 8 8 8 8 8 8 8 1 1 1 1 1 1 1 1 2 2 2 2 2 2 2 4 4 4 4 4 4 4 8 3 3 3 3 3 3 3 3 3 6 6 6 …		'5 5 5 5 5 5 5 5 5 5 5 5 5 5 5 5 5 5 5 5 5 5 5 5 5 5 5 9 9 9 9 9 9 9 9 9 9 5 5 5 5 5 5 6 6 6 6 3 3 3 8 8 8 8 10 10 10 10 10 10 10 10 10 4 4 6 6 6 6 6 6 6 6 6 4 4 4 4 4 4 4 4 4 9 9 9 9 9 9 9 9 5 5 5 5 5 5 9 9 9 9 6 6 6 6 6 6 6 6 6 6 6 6 7 7 7 10 10 10 10 10 10 10 10 10 10 10 10 10 9 9 9 9 9 9 9 9 9 9 9 9 9 9 9 9 9 9 9 9 9 9 9 9 9 9 9 9 9 9 9 9 9 9 9 6 6 6 6 9 9 9 9 9 9 9 9 9 9 1 1 1 4 4 9 9 9 9 9 …
Participant_14		' 9 9 9 9 5 5 5 5 5 6 6 6 6 6 6 6 6 6 6 10 10 10 10 9 9 9 1 1 8 8 8 8 8 5 5 5 5 5 5 5 5 5 5 5 5 5 5 6 6 6 6 6 6 7 7 7 7 7 3 3 3 3 3 3 4 4 4 4 4 10 10 1 1 1 1 2 2 2 10 10 10 10 10 10 2 2 2 2 8 8 8 1 1 1 1 1 1 1 1 1 1 7 7 7 7 7 7 7 7 7 4 4 4 8 3 3 3 3 3 5 5 5 5 7 7 7 10 10 10 10 10 10 10 10 10 10 10 5 5 5 10 10 10 10 10 10 10 10 10 10 10 10 10 4 4 4 9 9 10 10 10 10 10 10 10 10 10 10 5 5 5 7 7 7 6 6…	' 7 7 7 7 8 8 8 8 8 8 8 8 8 8 8 8 8 3 3 3 3 3 3 3 3 2 2 2 2 2 7 7 7 7 5 5 5 5 5 5 8 8 8 8 3 3 1 1 1 1 1 1 6 7 7 7 7 7 6 6 6 6 6 6 6 6 6 6 6 1 1 1 1 3 3 3 3 3 3 6 6 6 7 7 7 7 7 7 8 8 8 8 8 4 4 4 4 4 6 6 6 6 6 1 1 1 1 1 1 3 3 3 3 3 3 3 3 3 8 8 7 7 7 7 7 7 7 7 7 4 4 4 4 3 3 3 3 3 3 3 2 2 2 2 2 2 4 4 4 4 8 8 8 8 8 8 8 8 3 3 1 1 1 1 1 3 3 3 2 2 2 2 2 2 4 4 4 4 4 4 7 7 7 7 8 8 3 3 3 3 3 3 3 3 2 2 2 2 2…		'5 5 5 5 5 5 5 5 5 5 5 5 5 5 5 5 5 5 5 5 5 5 5 5 5 5 5 5 5 5 5 5 5 4 4 4 4 4 4 4 9 9 9 9 9 9 5 5 5 5 5 5 5 5 10 10 10 10 10 10 10 10 10 10 10 10 10 10 10 10 10 10 10 9 9 7 7 7 7 7 7 5 5 5 5 5 5 5 5 5 5 10 10 10 10 10 10 5 5 5 5 5 5 5 5 5 6 6 6 6 6 7 7 7 7 7 7 5 5 5 5 5 5 5 5 5 5 5 9 9 9 9 9 10 10 10 10 10 10 10 10 10 10 10 5 5 5 5 5 5 5 6 6 6 9 9 9 9 9 9 9 9 9 5 5 5 5 9 9 9 9 9 5 5 5 5 5 5 5 5 5 …
Consistency		0 0 0 0 71 71 71 71 71 71 79 79 79 64 57 57 57 57 57 50 50 50 50 50 50 50 50 57 57 57 50 57 57 57 57 57 57 57 57 57 50 43 43 50 50 50 50 50 57 57 57 57 57 57 57 57 64 64 57 57 57 57 57 50 43 43 43 43 43 43 43 43 43 43 50 50 50 50 50 43 50 50 50 50 50 50 50 50 43 50 50 50 50 50 57 57 57 57 57 57 57 50 50 50 57 57 50 50 50 50 43 43 43 50 50 50 50 57 57 57 57 57 64 64 64 57 57 57 57 57 57 57 57 64 6…	0 0 0 0 57 57 57 57 57 57 57 57 50 50 50 50 57 71 71 71 71 79 71 71 71 64 64 57 57 57 50 50 43 43 57 64 64 64 57 57 57 57 43 43 57 64 64 71 79 79 64 64 64 71 71 71 71 71 71 64 64 50 50 50 57 64 64 64 57 64 64 64 71 64 64 64 64 64 71 64 57 57 57 57 64 71 71 64 71 86 79 79 71 71 79 79 71 71 79 79 86 86 86 86 86 86 86 93 93 93 93 93 93 93 93 93 93 71 57 64 64 64 64 71 79 93 93 86 79 71 71 71 71 71 7…	0 0 0 0 43 43 50 43 43 43 43 43 43 43 50 50 43 43 43 36 50 43 43 50 50 50 50 50 50 50 50 36 36 50 50 50 50 43 36 36 43 43 50 50 43 43 43 43 43 43 43 43 43 43 43 43 43 43 43 43 43 43 43 43 43 43 43 36 43 43 43 43 43 43 43 43 43 50 50 64 64 64 64 64 64 64 64 71 71 71 71 64 50 50 50 50 50 50 43 50 50 50 50 43 43 50 57 57 50 50 50 50 50 57 57 57 57 50 50 50 50 50 57 57 57 50 50 50 57 50 50 57 57 57 5…	0 0 0 0 57 57 64 64 64 64 64 64 50 50 50 43 71 79 86 93 93 93 93 93 93 93 86 86 86 86 86 86 86 71 64 57 64 71 71 71 79 64 71 64 71 71 79 79 79 86 79 79 71 79 79 79 79 79 79 79 71 57 57 57 57 64 71 71 64 64 64 64 64 64 57 64 64 71 57 64 57 64 64 71 71 79 79 86 86 86 86 86 93 93 93 64 57 57 64 93 93 93 93 93 93 93 93 93 86 86 86 86 86 86 86 86 79 79 93 93 93 93 93 93 93 93 93 93 79 57 71 93 100 100…
MostConsistentState		NaN NaN NaN NaN 5 5 5 5 5 5 5 5 5 5 5 5 5 5 5NaN NaN NaN NaN NaN NaN NaN NaN 9 9 9NaN 9 9 9 5 5 5 9 9 9NaN NaN NaN NaN NaN NaN NaN NaN 9 5 5 9 5 5 5 5 5 5 5 5 5 5 5NaN NaN NaN NaN NaN NaN NaN NaN NaN NaN NaN NaN NaN NaN NaN NaN NaN NaN NaN NaN NaN NaN NaN NaN NaN NaN NaN NaN NaN NaN NaN 9 9 9 9 9 9 9NaN NaN NaN 5 5NaN NaN NaN NaN NaN NaN NaN NaN NaN NaN NaN 9 9 9 9 9 9 9 9 5 5 9 9 9 5 5 5 5 5 5 5…	NaN NaN NaN NaN 7 7 7 8 4 4 4 4NaN NaN NaN NaN 3 3 3 3 3 2 2 3 3 3 3 2 2 2NaN NaN NaN NaN 7 7 4 4 4 4 4 4NaN NaN 3 3 3 3 3 3 3 3 3 2 2 2 2 2 2 2 2NaN NaN NaN 1 1 1 1 4 3 3 3 4 3 3 3 3 3 4 4 4 4 4 4 4 4 4 4 4 4 4 4 4 4 4 4 4 2 2 2 2 2 2 2 2 2 2 3 3 3 3 3 3 3 3 3 3 3 3 4 4 4 4 4 4 4 4 4 4 4 4 4 4 3 3 3 3 2 2 2 2 2 2 2 2 2 2 2 2 2 2 2 4 4 4 4 4 8 8 8 8NaN NaN NaN NaN NaN 2 2 2 2 2 2 2 2 4 4 4 4 4 4 …	NaN NaN NaN NaN NaN NaN NaN NaN NaN NaN NaN NaN NaN NaN NaN NaN NaN NaN NaN NaN NaN NaN NaN NaN NaN NaN NaN NaN NaN NaN NaN NaN NaN NaN NaN NaN NaN NaN NaN NaN NaN NaN NaN NaN NaN NaN NaN NaN NaN NaN NaN NaN NaN NaN NaN NaN NaN NaN NaN NaN NaN NaN NaN NaN NaN NaN NaN NaN NaN NaN NaN NaN NaN NaN NaN NaN NaN NaN NaN 5 5 5 5 5 5 5 5 5 5 5 5 5NaN NaN NaN NaN NaN NaN NaN NaN NaN NaN NaN NaN NaN NaN 5 …	NaN NaN NaN NaN 8 8 8 8 8 8 8 8NaN NaN NaN NaN 3 3 3 3 3 3 3 3 3 3 2 2 2 2 2 2 2 2 2 2 4 4 4 4 4 4 8 3 8 3 3 3 3 3 3 3 3 2 2 2 2 2 2 2 2 2 4 4 4 4 4 4 4 4 3 2 2 2 3 3 3 3 3 4 4 4 4 4 4 4 4 4 4 4 4 4 4 4 4 4 1 1 2 2 2 2 2 2 2 2 2 2 2 3 3 3 3 3 3 3 3 4 4 4 4 4 4 4 4 4 4 4 4 3 3 3 3 3 3 3 3 3 3 3 2 2 2 2 2 2 2 2 2 2 2 2 7 8 7 8 7 8 3 3 3 3 3 3 3 3 2 2 2 2 2 2 2 2 2 2 2 2 2 4 4 4 4 3 3 3 3 3 3 3 3 3 …

## Sheet: Figure3
	data/spm_output_state_1.nii.gz	data/spm_output_state_2.nii.gz	data/spm_output_state_3.nii.gz	data/spm_output_state_4.nii.gz	data/spm_output_state_5.nii.gz	data/spm_output_state_6.nii.gz	data/spm_output_state_7.nii.gz	data/spm_output_state_8.nii.gz	data/spm_output_state_9.nii.gz	data/spm_output_state_10.nii.gz
anxiety	-0.2987	0.1286	0.0941	-0.2908	-0.0627	0.3291	-0.1456	0.2665	-0.0529	-0.0173
face	0.2946	-0.3823	0.0041	0.2334	0.2338	0.0838	-0.1683	-0.1027	-0.2383	-0.4058
emotion	-0.2106	0.0698	0.3692	-0.4878	-0.1236	0.5371	-0.4048	0.2132	0.0012	-0.1691
auditory	0.0027	-0.1731	0.3251	-0.023	-0.2199	-0.1597	-0.1194	0.0494	0.3151	0.0563
music	-0.016	-0.1329	0.2383	-0.0552	-0.1858	-0.068	-0.0997	0.0595	0.2321	0.0851
sensorimotor	0.088	-0.0175	-0.1958	0.2373	0.1936	-0.3237	0.1142	-0.0395	0.1276	0.3424
somatosensory	-0.0387	0.0491	-0.1328	0.1545	0.0054	-0.3135	0.0576	0.0976	0.2119	0.4306
pain	-0.3169	0.2231	-0.0037	-0.1545	-0.2386	-0.0734	-0.0849	0.3565	0.2995	0.4815
feedback	-0.0504	-0.0029	-0.0771	0.0851	-0.0517	-0.1861	0.0229	0.1181	0.1258	0.3257
conflict	-0.2311	0.2169	-0.1293	-0.0333	-0.1685	-0.1862	0.1571	0.2092	0.2257	0.2425
inhibition	-0.2309	0.2578	-0.0781	-0.0935	-0.1638	-0.0739	-0.0577	0.2513	0.2542	0.3538
switching	-0.025	0.0968	-0.1666	0.1211	-0.0399	-0.2393	0.2433	-0.0213	0.0277	0.0914
outside	0.0735	0.0414	-0.0831	0.0698	-0.0384	-0.0418	0.0775	-0.1116	-0.0596	-0.011
positive	-0.2275	0.0602	0.2807	-0.4452	-0.0365	0.5341	-0.2587	0.1684	-0.1383	-0.1761
negative	-0.2694	0.0872	0.2771	-0.4492	-0.0557	0.5204	-0.2555	0.206	-0.1217	-0.1611
language	0.2449	-0.1077	0.2488	0.0167	-0.0801	-0.1091	-0.1867	-0.1717	0.2025	-0.1324

## Sheet: Figure4
Fractional Occupancy		State1_resta	State1_mova	State2_resta	State2_mova	State3_resta	State3_mova	State4_resta	State4_mova	State5_resta	State5_mova	State6_resta	State6_mova	State7_resta	State7_mova	State8_resta	State8_mova	State9_resta	State9_mova	State10_resta	State10_mova
Participant1		NaN	11.9429	6.6	12.2833	NaN	10.45	9.9	18.1923	19.8	NaN	NaN	11.4714	NaN	12.375	NaN	7.3333	106.7	13.2	NaN	9.9
Participant2		NaN	9.4111	NaN	10.5111	17.6	12	NaN	11	46.5143	13.2	NaN	12.65	NaN	9.4769	NaN	17.4533	15.7667	NaN	11.7333	6.6
Participant3		15.4	10.0222	4.4	11.2588	5.5	10.5111	11	9.3	35.2	12.4667	11	10.0222	10.45	11.55	11.7333	11	NaN	11	6.6	8.25
Participant4		8.8	11	8.8	9	9.5333	11.4	9.68	12.7	17.9667	14.6667	13.64	14.6143	11	9.8154	6.6	11.275	8.0667	12.1	13.9333	10.2667
Participant5		11	11.275	NaN	7.425	7.3333	10.3231	8.8	9.3176	15.84	13.9333	4.4	10.725	6.6	9.5765	NaN	11.5176	27.8	5.5	6.6	12.8333
Participant6		6.6	10.4	NaN	11.5867	4.4	8.9	15.4	11.3474	9.35	8.8	7.15	10.3714	4.4	9.2	NaN	10.8625	40.975	5.5	8.8	8.8
Participant7		6.6	11.275	8.0667	10.5286	7.3333	11.55	9.5333	12.2571	34.65	9.68	NaN	10.8167	NaN	11.3143	NaN	10.12	12.4667	8.8	8.8	8.8
Participant8		4.4	9.6	8.8	13.5385	10.12	10.7684	8.8	13.6889	20.2889	8.8	8.4333	13.4444	11	7.0889	15.4	14.52	14.3	11	8.8	5.5
Participant9		10.2667	12	6.6	13.6714	5.5	10.713	12.8333	10.0737	18.3333	13.2	9.1143	10.45	17.6	11.9167	8.8	9.6462	16.28	13.2	13.2	8.8
Participant10		NaN	8.525	11.7333	13.9765	NaN	11.8556	17.9667	12.584	23.32	11	11	13.8	NaN	10.45	NaN	9.2889	21.3714	9.5333	9.9	7.7
Participant11		12.1	8.8	15.4	13.7077	4.4	11	8.0667	10.67	47.7714	15.4	8.8	13.75	13.2	9.4	4.4	9.35	5.1333	8.8	7.7	10.1444
Participant12		NaN	11.44	NaN	13.2	NaN	11.9167	8.8	12.6	11	16.5	NaN	11.7333	NaN	12.925	NaN	10.78	148.133	NaN	8.8	9.9
Participant13		6.6	12.8857	NaN	9.7429	4.4	9.625	2.2	15.1905	36.3	NaN	NaN	15.0857	13.2	10.6857	8.8	11.55	35.4444	5.72	9.24	6.6
Participant14		11.7333	11.9167	7.7	8.8	12.4667	10.0571	7.15	9.8	11.7333	11.7333	12.65	13.6125	11	12.4667	7.04	12.5529	6.6	NaN	17.05	4.4
Dwell Times		State1_resta	State1_mova	State2_resta	State2_mova	State3_resta	State3_mova	State4_resta	State4_mova	State5_resta	State5_mova	State6_resta	State6_mova	State7_resta	State7_mova	State8_resta	State8_mova	State9_resta	State9_mova	State10_resta	State10_mova
Participant1		0	7.1698	1.3953	12.6415	0	10.7547	4.186	40.566	4.186	0	0	13.7736	0	8.4906	0	3.7736	90.2326	1.1321	0	1.6981
Participant2		0	14.5283	0	8.1132	3.7209	11.3208	0	16.0377	68.8372	2.2642	0	13.0189	0	10.566	0	22.4528	20	0	7.4419	1.6981
Participant3		3.2558	7.7358	0.9302	16.4151	2.3256	16.2264	4.6512	17.5472	59.5349	6.4151	11.6279	7.7358	8.8372	11.8868	7.4419	11.3208	0	1.8868	1.3953	2.8302
Participant4		1.8605	9.434	5.5814	8.4906	6.0465	10.7547	10.2326	23.9623	22.7907	3.7736	14.4186	17.5472	4.6512	10.9434	2.7907	7.7358	5.1163	2.0755	26.5116	5.283
Participant5		4.6512	15.4717	0	10.1887	4.6512	11.5094	5.5814	13.5849	16.7442	3.5849	0.9302	7.3585	1.3953	13.9623	0	16.7925	64.6512	0.9434	1.3953	6.6038
Participant6		1.3953	9.8113	0	14.9057	0.9302	16.7925	9.7674	18.4906	7.907	0.7547	6.0465	12.4528	0.9302	8.6792	0	14.9057	69.3023	0.9434	3.7209	2.2642
Participant7		1.3953	15.4717	5.1163	12.6415	9.3023	19.8113	6.0465	14.717	58.6047	4.1509	0	11.1321	0	6.7925	0	13.0189	15.814	0.7547	3.7209	1.5094
Participant8		0.9302	9.0566	3.7209	15.0943	10.6977	17.5472	13.0233	31.6981	38.6047	0.7547	10.6977	10.3774	2.3256	5.4717	6.5116	6.2264	6.0465	2.8302	7.4419	0.9434
Participant9		6.5116	11.3208	2.7907	16.4151	2.3256	21.1321	16.2791	16.4151	11.6279	1.1321	13.4884	7.1698	14.8837	12.2642	3.7209	10.7547	17.2093	1.1321	11.1628	2.2642
Participant10		0	5.8491	7.4419	20.3774	0	18.3019	22.7907	26.9811	24.6512	0.9434	9.3023	13.0189	0	3.5849	0	7.1698	31.6279	2.4528	4.186	1.3208
Participant11		5.1163	4.5283	3.2558	15.283	0.9302	13.2075	5.1163	18.3019	70.6977	1.3208	1.8605	9.434	5.5814	8.8679	0.9302	9.6226	3.2558	3.7736	3.2558	15.6604
Participant12		0	14.717	0	15.8491	0	12.2642	1.8605	23.7736	2.3256	2.8302	0	9.0566	0	8.8679	0	9.2453	93.9535	0	1.8605	3.3962
Participant13		1.3953	7.7358	0	11.6981	0.9302	13.2075	0.4651	27.3585	15.3488	0	0	18.1132	2.7907	6.4151	1.8605	11.8868	67.4419	2.4528	9.7674	1.1321
Participant14		7.4419	12.2642	3.2558	6.7925	7.907	12.0755	6.0465	9.2453	14.8837	3.0189	10.6977	18.6792	9.3023	19.2453	7.4419	18.3019	4.186	0	28.8372	0.3774

## Sheet: Figure5
Movie A – Transition Probabilities
	ToState1	ToState2	ToState3	ToState4	ToState5	ToState6	ToState7	ToState8	ToState9	ToState10
FromState1	NaN	0.0441	0.0299	0.0676	0.0054	0.0213	0.0011	0.0365	0	0.0018
FromState2	0.0191	NaN	0.0312	0.0433	0.0045	0.029	0.0235	0.0302	0.0018	0.0113
FromState3	0.0304	0.0663	NaN	0.0425	0.005	0.0324	0.0038	0.0175	0.0032	0.0035
FromState4	0.0183	0.0227	0.0389	NaN	0	0.0291	0.0306	0.0363	0.0072	0.0058
FromState5	0.0032	0.0038	0.047	0.0042	NaN	0.0195	0.0103	0.03	0.0179	0.0186
FromState6	0.0148	0.0145	0.0356	0.0616	0.0046	NaN	0.033	0.0081	0.0036	0.0052
FromState7	0.0315	0.0067	0.0304	0.0584	0.0071	0.02	NaN	0.0292	0.0011	0.0225
FromState8	0.0304	0.0153	0.0613	0.0357	0.0029	0.0102	0.0391	NaN	0	0.0089
FromState9	0.0406	0.0531	0.0455	0.0287	0	0.0162	0.011	0	NaN	0.0071
FromState10	0.0316	0.0103	0.0122	0.09	0.0473	0.0111	0.0368	0.0176	0.0222	NaN
Movie A – to 20% Transitions
	ToState1	ToState2	ToState3	ToState4	ToState5	ToState6	ToState7	ToState8	ToState9	ToState10
FromState1	0	0.0441	0	0.0676	0	0	0	0.0365	0	0
FromState2	0	0	0	0.0433	0	0	0	0	0	0
FromState3	0	0.0663	0	0.0425	0	0	0	0	0	0
FromState4	0	0	0.0389	0	0	0	0	0	0	0
FromState5	0	0	0.047	0	0	0	0	0	0	0
FromState6	0	0	0	0.0616	0	0	0	0	0	0
FromState7	0	0	0	0.0584	0	0	0	0	0	0
FromState8	0	0	0.0613	0	0	0	0.0391	0	0	0
FromState9	0.0406	0.0531	0.0455	0	0	0	0	0	0	0
FromState10	0	0	0	0.09	0.0473	0	0.0368	0	0	0
NBS – Movie A > Rest A
	ToState1	ToState2	ToState3	ToState4	ToState5	ToState6	ToState7	ToState8	ToState9	ToState10
FromState1	0	0	0	0	0	0	0	1	0	0
FromState2	1	0	0	0	0	0	1	0	0	0
FromState3	1	1	0	0	0	0	0	0	0	0
FromState4	0	0	0	0	0	0	0	1	0	0
FromState5	0	0	0	0	0	0	0	0	0	0
FromState6	0	0	0	0	0	0	0	0	0	0
FromState7	1	0	0	0	0	0	0	1	0	0
FromState8	0	1	1	0	0	0	0	0	0	0
FromState9	0	0	0	0	0	0	0	0	0	0
FromState10	0	0	0	1	0	0	0	0	0	0
Rest A – Transition Probabilities
	ToState1	ToState2	ToState3	ToState4	ToState5	ToState6	ToState7	ToState8	ToState9	ToState10
FromState1	NaN	0.0147	0.0238	0.0482	0.0116	0.0646	0.0045	0.0045	0.013	0
FromState2	0	NaN	0.0149	0.0199	0.0336	0.0476	0	0.0102	0.0283	0.0281
FromState3	0	0.0147	NaN	0.0294	0.1034	0.0388	0	0.0143	0.0256	0.0229
FromState4	0.0145	0.017	0.0157	NaN	0.02	0.0242	0.0162	0.0092	0.1253	0.0124
FromState5	0.0006	0	0.0061	0.0103	NaN	0.0225	0.0107	0.0056	0.0293	0.0272
FromState6	0.0023	0.006	0.0101	0.0147	0.006	NaN	0.0109	0.0029	0.0855	0.0255
FromState7	0.0038	0.0071	0.0036	0.0653	0.0232	0.0272	NaN	0.0022	0.0141	0.0036
FromState8	0.0096	0	0.0089	0.0253	0.014	0.0045	0.058	NaN	0.0119	0.0089
FromState9	0.0114	0.0025	0.0041	0.0204	0.0572	0.0087	0.001	0.0024	NaN	0.0147
FromState10	0.0143	0.0056	0	0.0127	0.0741	0	0.0025	0.0056	0.1032	NaN
Rest A – to 20% Transitions
	ToState1	ToState2	ToState3	ToState4	ToState5	ToState6	ToState7	ToState8	ToState9	ToState10
FromState1	0	0	0	0.0482	0	0.0646	0	0	0	0
FromState2	0	0	0	0	0.0336	0.0476	0	0	0.0283	0.0281
FromState3	0	0	0	0.0294	0.1034	0.0388	0	0	0	0
FromState4	0	0	0	0	0	0	0	0	0.1253	0
FromState5	0	0	0	0	0	0	0	0	0.0293	0.0272
FromState6	0	0	0	0	0	0	0	0	0.0855	0
FromState7	0	0	0	0.0653	0	0	0	0	0	0
FromState8	0	0	0	0	0	0	0.058	0	0	0
FromState9	0	0	0	0	0.0572	0	0	0	0	0
FromState10	0	0	0	0	0.0741	0	0	0	0.1032	0
NBS – Rest A > Movie A
	ToState1	ToState2	ToState3	ToState4	ToState5	ToState6	ToState7	ToState8	ToState9	ToState10
FromState1	0	0	0	0	0	0	0	0	0	0
FromState2	0	0	0	0	0	0	0	0	0	0
FromState3	0	0	0	0	0	0	0	0	0	0
FromState4	0	0	0	0	0	0	0	0	0	0
FromState5	0	0	0	0	0	0	0	0	0	0
FromState6	0	0	0	0	0	0	0	0	0	0
FromState7	0	0	0	0	0	0	0	0	0	0
FromState8	0	0	0	0	0	0	0	0	0	0
FromState9	0	0	0	0	1	0	0	0	0	0
FromState10	0	0	0	0	0	0	0	0	0	0

## Sheet: Figure6
Questionnaire Answers		bored	enjoy	emotional	audio
Participant 1		1	5	3	4
Participant 2		1	4	2	2
Participant 3		1	5	5	3
Participant 4		1	4	4	4
Participant 5		3	3	2	4
Participant 6		2	5	2	4
Participant 7		1	4	2	4
Participant 8		1	5	4	4
Participant 9		2	4	4	5
Participant 10		1	4	4	4
Participant 11		1	5	5	5
Participant 12		1	1	4	3
Participant 13		2	3	4	4
Participant 14		1	4	4	5
Participant 15		1	5	5	5
Participant 16		1	5	5	4
Participant 17		4	3	2	3
Participant 18		1	5	4	5
Questionnaire Distance Matrix		Participant 1	Participant 2	Participant 3	Participant 4	Participant 5	Participant 6	Participant 7	Participant 8	Participant 9	Participant 10	Participant 11	Participant 12	Participant 13	Participant 14	Participant 15	Participant 16	Participant 17
Participant 1		0	0	0	0	0	0	0	0	0	0	0	0	0	0	0	0	0
Participant 2		2.4495	0	0	0	0	0	0	0	0	0	0	0	0	0	0	0	0
Participant 3		2.2361	3.3166	0	0	0	0	0	0	0	0	0	0	0	0	0	0	0
Participant 4		1.4142	2.8284	1.7321	0	0	0	0	0	0	0	0	0	0	0	0	0	0
Participant 5		3	3	4.2426	3	0	0	0	0	0	0	0	0	0	0	0	0	0
Participant 6		1.4142	2.4495	3.3166	2.4495	2.2361	0	0	0	0	0	0	0	0	0	0	0	0
Participant 7		1.4142	2	3.3166	2	2.2361	1.4142	0	0	0	0	0	0	0	0	0	0	0
Participant 8		1	3	1.4142	1	3.4641	2.2361	2.2361	0	0	0	0	0	0	0	0	0	0
Participant 9		2	3.7417	2.6458	1.4142	2.6458	2.4495	2.4495	1.7321	0	0	0	0	0	0	0	0	0
Participant 10		1.4142	2.8284	1.7321	0	3	2.4495	2	1	1.4142	0	0	0	0	0	0	0	0
Participant 11		2.2361	4.3589	2	1.7321	4.2426	3.3166	3.3166	1.4142	1.7321	1.7321	0	0	0	0	0	0	0
Participant 12		4.2426	3.7417	4.1231	3.1623	3.6056	4.6904	3.7417	4.1231	3.7417	3.1623	4.5826	0	0	0	0	0	0
Participant 13		2.4495	3.1623	2.6458	1.4142	2.2361	2.8284	2.4495	2.2361	1.4142	1.4142	2.6458	2.4495	0	0	0	0	0
Participant 14		1.7321	3.6056	2.4495	1	3.1623	2.6458	2.2361	1.4142	1	1	1.4142	3.6056	1.7321	0	0	0	0
Participant 15		2.2361	4.3589	2	1.7321	4.2426	3.3166	3.3166	1.4142	1.7321	1.7321	0	4.5826	2.6458	1.4142	0	0	0
Participant 16		2	3.7417	1	1.4142	4.1231	3.1623	3.1623	1	2	1.4142	1	4.2426	2.4495	1.7321	1	0	0
Participant 17		3.873	3.3166	4.6904	3.873	1.4142	3	3.3166	4.2426	3.6056	3.873	5.099	4.1231	3	4.2426	5.099	4.7958	0
Participant 18		1.4142	3.7417	2.2361	1.4142	3.6056	2.4495	2.4495	1	1.4142	1.4142	1	4.4721	2.4495	1	1	1.4142	4.5826
Position in 2D Plane		X position	Y position
Participant 1		-0.23516	-1.0032
Participant 2		1.6561	-0.59109
Participant 3		-1.2051	0.28148
Participant 4		-0.38237	0.37597
Participant 5		2.2778	-0.27857
Participant 6		0.83702	-1.7254
Participant 7		0.94376	-0.80285
Participant 8		-0.89822	-0.41381
Participant 9		-0.32944	0.13734
Participant 10		-0.38237	0.37597
Participant 11		-1.9175	0.069715
Participant 12		1.5214	2.8512
Participant 13		0.5426	1.033
Participant 14		-0.73856	0.27009
Participant 15		-1.9175	0.069715
Participant 16		-1.5613	0.1756
Participant 17		3.0431	-0.30545
Participant 18		-1.2544	-0.5197

## Sheet: Figure7
Questionnaire Distance Matrix		Participant 1	Participant 2	Participant 3	Participant 4	Participant 5	Participant 6	Participant 7	Participant 8	Participant 9	Participant 10	Participant 11	Participant 12	Participant 13	Participant 14	Participant 15	Participant 16	Participant 17
Participant 1		0	0	0	0	0	0	0	0	0	0	0	0	0	0	0	0	0
Participant 2		2.4495	0	0	0	0	0	0	0	0	0	0	0	0	0	0	0	0
Participant 3		2.2361	3.3166	0	0	0	0	0	0	0	0	0	0	0	0	0	0	0
Participant 4		1.4142	2.8284	1.7321	0	0	0	0	0	0	0	0	0	0	0	0	0	0
Participant 5		3	3	4.2426	3	0	0	0	0	0	0	0	0	0	0	0	0	0
Participant 6		1.4142	2.4495	3.3166	2.4495	2.2361	0	0	0	0	0	0	0	0	0	0	0	0
Participant 7		1.4142	2	3.3166	2	2.2361	1.4142	0	0	0	0	0	0	0	0	0	0	0
Participant 8		1	3	1.4142	1	3.4641	2.2361	2.2361	0	0	0	0	0	0	0	0	0	0
Participant 9		2	3.7417	2.6458	1.4142	2.6458	2.4495	2.4495	1.7321	0	0	0	0	0	0	0	0	0
Participant 10		1.4142	2.8284	1.7321	0	3	2.4495	2	1	1.4142	0	0	0	0	0	0	0	0
Participant 11		2.2361	4.3589	2	1.7321	4.2426	3.3166	3.3166	1.4142	1.7321	1.7321	0	0	0	0	0	0	0
Participant 12		4.2426	3.7417	4.1231	3.1623	3.6056	4.6904	3.7417	4.1231	3.7417	3.1623	4.5826	0	0	0	0	0	0
Participant 13		2.4495	3.1623	2.6458	1.4142	2.2361	2.8284	2.4495	2.2361	1.4142	1.4142	2.6458	2.4495	0	0	0	0	0
Participant 14		1.7321	3.6056	2.4495	1	3.1623	2.6458	2.2361	1.4142	1	1	1.4142	3.6056	1.7321	0	0	0	0
Participant 15		2.2361	4.3589	2	1.7321	4.2426	3.3166	3.3166	1.4142	1.7321	1.7321	0	4.5826	2.6458	1.4142	0	0	0
Participant 16		2	3.7417	1	1.4142	4.1231	3.1623	3.1623	1	2	1.4142	1	4.2426	2.4495	1.7321	1	0	0
Participant 17		3.873	3.3166	4.6904	3.873	1.4142	3	3.3166	4.2426	3.6056	3.873	5.099	4.1231	3	4.2426	5.099	4.7958	0
Participant 18		1.4142	3.7417	2.2361	1.4142	3.6056	2.4495	2.4495	1	1.4142	1.4142	1	4.4721	2.4495	1	1	1.4142	4.5826
FO Distance Matrix		Participant 1	Participant 2	Participant 3	Participant 4	Participant 5	Participant 6	Participant 7	Participant 8	Participant 9	Participant 10	Participant 11	Participant 12	Participant 13	Participant 14	Participant 15	Participant 16	Participant 17
Participant 1		0	0	0	0	0	0	0	0	0	0	0	0	0	0	0	0	0
Participant 2		0.0917	0	0	0	0	0	0	0	0	0	0	0	0	0	0	0	0
Participant 3		0.4125	0.5039	0	0	0	0	0	0	0	0	0	0	0	0	0	0	0
Participant 4		0.0778	0.1069	0.3439	0	0	0	0	0	0	0	0	0	0	0	0	0	0
Participant 5		0.3362	0.4466	0.1263	0.2113	0	0	0	0	0	0	0	0	0	0	0	0	0
Participant 6		0.1385	0.3162	0.341	0.1841	0.2056	0	0	0	0	0	0	0	0	0	0	0	0
Participant 7		0.1205	0.0512	0.3638	0.1858	0.4124	0.3069	0	0	0	0	0	0	0	0	0	0	0
Participant 8		0.493	0.5497	0.1076	0.3306	0.1401	0.3465	0.4522	0	0	0	0	0	0	0	0	0	0
Participant 9		0.1515	0.3307	0.136	0.2115	0.1495	0.1295	0.2408	0.2706	0	0	0	0	0	0	0	0	0
Participant 10		0.2505	0.4468	0.1144	0.2578	0.2163	0.2582	0.3598	0.2364	0.1118	0	0	0	0	0	0	0	0
Participant 11		0.0227	0.0461	0.4435	0.0496	0.3549	0.2186	0.1126	0.5229	0.2261	0.2995	0	0	0	0	0	0	0
Participant 12		0.1391	0.3511	0.2793	0.173	0.2463	0.0717	0.3279	0.281	0.1148	0.1426	0.222	0	0	0	0	0	0
Participant 13		0.0465	0.2214	0.4701	0.1612	0.3213	0.1178	0.2496	0.5816	0.1434	0.2836	0.0996	0.1696	0	0	0	0	0
Participant 14		0.3422	0.4163	0.7801	0.3927	0.5196	0.4369	0.4519	0.6905	0.4722	0.7165	0.3886	0.4654	0.3101	0	0	0	0
Participant 15		0.1006	0.143	0.3197	0.0606	0.2241	0.152	0.1617	0.2699	0.1964	0.2284	0.1056	0.175	0.1711	0.4368	0	0	0
Participant 16		0.0903	0.0988	0.3211	0.1775	0.3373	0.2779	0.0611	0.5105	0.1413	0.3017	0.0916	0.3059	0.1492	0.4309	0.2077	0	0
Participant 17		0.6849	0.7961	0.1962	0.7503	0.4594	0.5181	0.553	0.3182	0.2967	0.3808	0.7941	0.4661	0.7207	0.9605	0.6503	0.5302	0
Participant 18		0.1202	0.0947	0.2979	0.039	0.1874	0.2496	0.1481	0.3492	0.2086	0.287	0.0705	0.2908	0.1946	0.4595	0.0856	0.1177	0.7048
State Transitions Distance Matrix		Participant 1	Participant 2	Participant 3	Participant 4	Participant 5	Participant 6	Participant 7	Participant 8	Participant 9	Participant 10	Participant 11	Participant 12	Participant 13	Participant 14	Participant 15	Participant 16	Participant 17
Participant 1		0	0	0	0	0	0	0	0	0	0	0	0	0	0	0	0	0
Participant 2		0.27705	0	0	0	0	0	0	0	0	0	0	0	0	0	0	0	0
Participant 3		0.68983	0.53864	0	0	0	0	0	0	0	0	0	0	0	0	0	0	0
Participant 4		0.4451	0.46388	0.8211	0	0	0	0	0	0	0	0	0	0	0	0	0	0
Participant 5		0.63936	0.99536	0.82686	0.63804	0	0	0	0	0	0	0	0	0	0	0	0	0
Participant 6		0.82361	0.51132	0.86165	0.50658	0.43798	0	0	0	0	0	0	0	0	0	0	0	0
Participant 7		0.32829	0.36884	0.56339	0.42025	0.93816	0.8644	0	0	0	0	0	0	0	0	0	0	0
Participant 8		0.41632	0.88931	0.84318	0.93975	0.89168	0.74057	0.32105	0	0	0	0	0	0	0	0	0	0
Participant 9		0.25077	0.82203	0.70597	0.58455	0.47039	0.48571	0.48265	0.25891	0	0	0	0	0	0	0	0	0
Participant 10		0.74889	0.4204	0.46587	0.67305	0.92384	0.42499	0.5625	0.41597	0.26119	0	0	0	0	0	0	0	0
Participant 11		0.26154	0.28619	0.18212	0.47735	1.0682	0.79547	0.61653	0.93023	0.37585	0.61309	0	0	0	0	0	0	0
Participant 12		0.54835	0.50257	0.73507	0.49224	0.68905	0.54126	0.7016	0.77647	0.31162	0.56299	0.68631	0	0	0	0	0	0
Participant 13		0.22054	0.27165	0.37721	0.45351	0.75189	0.65755	0.6202	1.0873	0.89416	0.41874	0.29624	0.52454	0	0	0	0	0
Participant 14		0.53989	0.5773	0.89134	0.66043	0.97445	0.65236	0.71143	0.79212	0.85123	0.7288	0.65322	0.47534	0.69131	0	0	0	0
Participant 15		0.402	0.6262	0.6571	0.50492	0.54957	0.65939	0.62175	1.1367	0.5668	0.94338	0.49036	0.61485	0.57268	0.90262	0	0	0
Participant 16		0.24581	0.31653	0.51373	0.52867	0.58523	0.77815	0.41624	0.57945	0.47815	0.72493	0.41741	0.54019	0.20908	0.53342	0.75011	0	0
Participant 17		0.577	1.2945	0.93818	0.90465	0.92759	0.64618	0.94629	0.88654	1.0439	0.73163	1.3043	0.58051	0.97875	0.61896	1.1255	0.89076	0
Participant 18		0.76895	0.48168	0.77414	0.51479	0.95323	0.64463	0.53531	0.78257	0.78218	0.74726	0.60565	0.7306	0.57476	0.55999	0.86521	0.7898	1.0697

## Sheet: SuplFig2
	Original Inference																	Separate Inference - Rest Only									Separate Inference - Movie Only
	resta				mova				restb				movb					resta				restb					mova				movb
	mean	CI+	CI-		mean	CI+	CI-		mean	CI+	CI-		mean	CI+	CI-			mean	CI+	CI-		mean	CI+	CI-			mean	CI+	CI-		mean	CI+	CI-
	-13.7334	-12.1604	-15.3064		-16.8587	-15.0143	-18.7031		-12.6714	-11.2817	-14.0612		-17.754	-15.4553	-20.0528			-12.4951	-9.62906	-15.3612		-11.9313	-10.1132	-13.7493			-14.7766	-12.6759	-16.8774		-13.4811	-11.5115	-15.4506
	-16.8452	-14.2964	-19.3939		-21.7632	-19.715	-23.8114		-16.0597	-13.5115	-18.6079		-23.9687	-19.9467	-27.9907			-15.6762	-13.1307	-18.2217		-15.2047	-12.3295	-18.0798			-15.1756	-12.0112	-18.3401		-14.065	-11.6068	-16.5232
	-15.3353	-13.2717	-17.3989		-19.8604	-17.243	-22.4778		-15.8251	-12.8278	-18.8223		-20.4263	-17.3527	-23.4999			-14.9323	-12.7104	-17.1542		-14.2268	-11.2278	-17.2257			-14.5351	-11.2171	-17.8531		-14.6805	-12.0143	-17.3466
	-15.0407	-12.4421	-17.6392		-15.8565	-13.1511	-18.5618		-14.5366	-11.9238	-17.1495		-17.3103	-14.6668	-19.9538			-14.426	-11.1609	-17.6911		-13.3499	-10.4603	-16.2396			-14.0206	-10.5966	-17.4446		-15.3537	-12.1656	-18.5418
	-15.0234	-12.6958	-17.3511		-14.1436	-11.8622	-16.4249		-14.3126	-12.219	-16.4061		-15.4973	-12.9333	-18.0614			-15.0461	-12.0368	-18.0554		-13.4013	-11.1265	-15.6761			-14.1222	-11.3113	-16.9332		-16.0153	-13.0781	-18.9526
	-14.4425	-11.6805	-17.2045		-14.2923	-12.3666	-16.218		-14.0797	-11.9734	-16.186		-15.171	-13.7511	-16.591			-14.3495	-11.361	-17.338		-13.5331	-10.9155	-16.1508			-14.8559	-12.739	-16.9727		-15.6184	-13.2649	-17.9718
	-14.6117	-11.915	-17.3084		-13.8252	-11.9719	-15.6785		-14.4445	-11.8746	-17.0144		-14.8022	-12.8212	-16.7832			-13.4505	-10.7307	-16.1703		-14.2715	-10.8785	-17.6645			-16.5121	-14.6511	-18.373		-15.4736	-13.4541	-17.4931
	-14.5919	-12.1964	-16.9875		-14.0398	-12.2775	-15.8021		-13.9478	-11.9048	-15.9908		-14.579	-12.6695	-16.4885			-13.3968	-10.9906	-15.803		-13.977	-11.6449	-16.3092			-16.7408	-14.7873	-18.6944		-16.9583	-15.0182	-18.8983
	-14.1454	-12.0165	-16.2743		-15.6651	-13.8445	-17.4857		-12.8146	-11.7572	-13.872		-15.983	-14.2866	-17.6795			-13.164	-10.9963	-15.3317		-12.634	-11.8467	-13.4213			-16.4764	-15.0415	-17.9114		-17.0211	-15.4777	-18.5644
	-12.9261	-10.7394	-15.1127		-16.3354	-14.2271	-18.4437		-12.7397	-10.9828	-14.4967		-17.2591	-15.5173	-19.0009			-12.4855	-9.82678	-15.1443		-12.2246	-10.3692	-14.0801			-16.6097	-15.2684	-17.951		-16.6747	-15.4041	-17.9453
	-12.649	-10.5084	-14.7897		-15.7426	-13.7427	-17.7425		-13.5148	-11.4539	-15.5757		-16.9048	-15.0123	-18.7973			-12.115	-9.05524	-15.1748		-12.6949	-10.5753	-14.8145			-14.7656	-12.7804	-16.7508		-15.429	-13.6263	-17.2318
	-12.821	-10.6882	-14.9538		-15.4849	-14.0451	-16.9248		-13.2367	-11.5422	-14.9312		-16.4718	-14.9642	-17.9793			-12.376	-9.99236	-14.7596		-12.6862	-10.6528	-14.7196			-13.432	-11.4151	-15.4489		-14.3235	-12.0427	-16.6043
	-13.7636	-11.7731	-15.754		-14.7658	-12.9425	-16.589		-13.6684	-11.9273	-15.4095		-14.8783	-13.3768	-16.3798			-13.1524	-11.1157	-15.1892		-13.1197	-10.8237	-15.4157			-14.0576	-11.2533	-16.862		-13.55	-10.5433	-16.5567
	-14.2996	-11.7269	-16.8722		-15.1889	-12.9854	-17.3924		-14.1363	-12.5905	-15.6822		-14.514	-13.2352	-15.7927			-13.1878	-10.8733	-15.5024		-13.6491	-11.4234	-15.8747			-14.9693	-11.8775	-18.0611		-13.6121	-10.9338	-16.2903
	-13.3202	-11.0695	-15.5709		-15.9642	-14.2852	-17.6432		-14.2386	-12.5489	-15.9284		-15.9328	-13.8366	-18.0289			-12.668	-9.85743	-15.4786		-14.1336	-12.0454	-16.2218			-15.3379	-13.2285	-17.4472		-14.3551	-11.7111	-16.9991
	-13.384	-11.3032	-15.4648		-15.9931	-14.0887	-17.8974		-14.2146	-11.9284	-16.5009		-16.3048	-13.374	-19.2357			-12.6729	-10.2544	-15.0914		-13.9154	-11.4122	-16.4186			-15.1687	-13.1362	-17.2012		-14.211	-12.0735	-16.3485
	-14.0393	-11.6052	-16.4734		-16.1802	-13.8892	-18.4711		-14.0604	-11.3725	-16.7484		-15.9547	-13.7864	-18.1231			-13.6879	-11.3755	-16.0003		-13.2706	-10.5572	-15.9841			-13.7169	-12.6031	-14.8306		-14.1434	-10.975	-17.3119
	-14.9166	-12.3621	-17.4711		-16.0209	-13.3044	-18.7374		-13.9021	-11.5707	-16.2336		-15.5334	-13.9626	-17.1042			-13.8647	-11.4685	-16.2609		-12.9732	-10.0128	-15.9337			-13.4004	-11.639	-15.1619		-14.5348	-10.6919	-18.3776
	-14.7408	-12.4461	-17.0355		-14.7312	-12.6371	-16.8253		-13.0056	-11.2244	-14.7868		-14.9437	-12.9757	-16.9118			-13.2982	-11.0574	-15.5391		-11.9573	-9.86466	-14.05			-14.9416	-12.5715	-17.3116		-14.2052	-11.1221	-17.2884
	-13.8945	-11.2861	-16.5029		-13.4897	-11.4849	-15.4944		-12.6536	-10.7642	-14.543		-14.5584	-12.4387	-16.6781			-13.0278	-10.3915	-15.664		-12.4155	-10.5511	-14.2798			-15.3432	-12.8943	-17.792		-13.839	-10.8134	-16.8646
	-13.54	-11.042	-16.038		-14.0569	-12.3977	-15.7161		-12.8223	-11.4451	-14.1996		-15.4227	-12.949	-17.8963			-12.7325	-9.80218	-15.6629		-13.8531	-11.8855	-15.8208			-14.4449	-12.4547	-16.4351		-13.6082	-11.6221	-15.5944
	-14.5416	-12.4679	-16.6154		-16.1183	-14.0496	-18.1869		-13.0688	-11.3822	-14.7554		-16.245	-13.2105	-19.2795			-13.7107	-11.5087	-15.9126		-14.1027	-11.8842	-16.3212			-15.3634	-13.1607	-17.5662		-12.9382	-11.2622	-14.6141
	-15.3316	-13.2042	-17.4589		-17.8089	-15.3751	-20.2427		-13.3636	-11.2532	-15.4739		-17.0577	-13.5389	-20.5765			-14.3289	-11.8281	-16.8296		-13.2739	-10.9597	-15.588			-18.4737	-14.8652	-22.0823		-14.1268	-12.5054	-15.7482
	-14.5198	-12.9659	-16.0738		-17.3645	-14.5793	-20.1498		-13.7222	-11.6693	-15.7752		-17.466	-14.6442	-20.2878			-13.9329	-11.1689	-16.6969		-13.3384	-11.1894	-15.4874			-17.4209	-13.1555	-21.6862		-15.0242	-12.6082	-17.4401
	-13.7863	-11.7006	-15.872		-15.8505	-13.8891	-17.8119		-13.8084	-11.3726	-16.2441		-16.5119	-14.4424	-18.5814			-13.0189	-10.955	-15.0829		-13.647	-11.2361	-16.0579			-14.9361	-11.6687	-18.2035		-16.0742	-13.0539	-19.0945
	-13.545	-11.3805	-15.7095		-14.7538	-12.798	-16.7095		-14.299	-11.8956	-16.7024		-14.9294	-12.4429	-17.4159			-12.3402	-10.6746	-14.0058		-14.3748	-11.3729	-17.3766			-15.18	-12.9669	-17.393		-17.2832	-13.2495	-21.317
	-13.6829	-11.9574	-15.4083		-14.2059	-12.4294	-15.9824		-14.6594	-12.5411	-16.7776		-13.1152	-11.3063	-14.9241			-12.922	-11.0459	-14.7981		-14.4652	-11.1337	-17.7968			-16.0776	-12.5393	-19.616		-16.4246	-12.4335	-20.4157
	-14.2924	-12.1294	-16.4553		-13.0734	-11.2392	-14.9076		-13.9343	-11.9608	-15.9078		-13.0503	-11.6415	-14.459			-14.1117	-11.0951	-17.1284		-13.1365	-10.9043	-15.3687			-15.0913	-11.6734	-18.5092		-14.4794	-11.4593	-17.4995
	-14.7671	-12.1751	-17.3591		-13.996	-12.0959	-15.8961		-14.0699	-12.3393	-15.8005		-14.4094	-12.5843	-16.2344			-14.1817	-10.8427	-17.5207		-13.0477	-11.123	-14.9724			-14.872	-12.108	-17.636		-13.9719	-11.3581	-16.5857
	-14.9613	-12.3088	-17.6138		-16.6544	-14.1504	-19.1585		-14.8482	-13.1938	-16.5025		-16.7459	-15.0634	-18.4284			-14.6858	-11.8877	-17.484		-14.0876	-12.2087	-15.9666			-14.8107	-12.365	-17.2563		-15.0879	-12.4458	-17.7301
	-15.7138	-13.2776	-18.1501		-17.2772	-15.0275	-19.5269		-15.2331	-13.2404	-17.2259		-17.6881	-15.0433	-20.3329			-15.4922	-12.334	-18.6504		-14.6855	-12.0574	-17.3136			-15.0894	-12.1586	-18.0202		-14.6569	-11.6443	-17.6695
	-15.45	-12.9783	-17.9217		-16.8261	-14.055	-19.5972		-14.3919	-12.8082	-15.9756		-17.3495	-14.2621	-20.4368			-15.256	-12.0101	-18.5018		-13.9252	-11.4951	-16.3554			-14.566	-12.2977	-16.8342		-13.2933	-11.3736	-15.213
	-14.5344	-11.971	-17.0978		-15.8006	-13.4877	-18.1135		-14.2602	-12.8106	-15.7097		-16.108	-14.1904	-18.0257			-14.0574	-10.7298	-17.3849		-13.5844	-11.3816	-15.7872			-14.9927	-12.7005	-17.2849		-13.917	-11.7407	-16.0934
	-13.4455	-11.3961	-15.4948		-15.0449	-13.1797	-16.9101		-14.2383	-13.0483	-15.4283		-15.1486	-14.0198	-16.2773			-12.9599	-10.0407	-15.879		-13.4914	-11.8729	-15.1098			-14.385	-10.6022	-18.1677		-14.3275	-12.1973	-16.4578
	-12.835	-11.0002	-14.6698		-15.4053	-13.5359	-17.2746		-13.4331	-11.5782	-15.2879		-15.186	-13.6673	-16.7048			-12.7501	-10.4843	-15.016		-12.687	-10.7496	-14.6243			-13.8058	-11.4091	-16.2026		-14.697	-12.4534	-16.9406
	-12.1296	-10.5975	-13.6616		-14.9808	-12.8145	-17.1472		-12.9674	-10.9687	-14.9662		-13.6421	-12.1526	-15.1316			-11.9963	-9.97816	-14.0144		-12.8009	-10.4509	-15.1509			-14.2472	-11.6627	-16.8317		-14.4496	-11.8203	-17.079
	-12.4813	-10.8199	-14.1428		-14.5449	-12.2559	-16.8339		-14.0755	-12.2984	-15.8525		-12.5616	-11.0883	-14.035			-12.0382	-9.91876	-14.1576		-13.7099	-11.0631	-16.3567			-14.4428	-12.0268	-16.8588		-14.6999	-12.0459	-17.3539
	-13.3994	-11.7677	-15.0311		-15.0439	-12.7923	-17.2956		-14.8388	-13.3061	-16.3714		-13.6481	-11.971	-15.3252			-13.0398	-10.9147	-15.165		-14.0113	-11.8079	-16.2147			-14.8894	-12.7167	-17.0622		-14.6615	-12.2561	-17.0669
	-14.3178	-12.5875	-16.0481		-15.5228	-13.1108	-17.9348		-14.3703	-13.2815	-15.459		-14.3222	-12.3875	-16.2569			-14.364	-11.9816	-16.7465		-13.4794	-11.9896	-14.9692			-15.4617	-12.4413	-18.482		-13.869	-11.4202	-16.3178
	-14.9752	-12.978	-16.9725		-16.539	-14.6409	-18.437		-13.7645	-12.5585	-14.9705		-15.0977	-13.5802	-16.6151			-15.0251	-13.2204	-16.8297		-13.1036	-11.6747	-14.5324			-15.6954	-12.5342	-18.8566		-14.6082	-13.0036	-16.2128
	-14.0457	-12.4017	-15.6896		-15.9727	-14.118	-17.8274		-14.2005	-12.2567	-16.1442		-15.3839	-13.6912	-17.0767			-13.665	-11.8506	-15.4795		-13.5508	-11.1137	-15.9879			-16.03	-13.574	-18.4859		-14.7672	-13.4453	-16.0892
	-13.503	-12.137	-14.8689		-15.1813	-13.4248	-16.9377		-14.9035	-13.4803	-16.3267		-15.8285	-13.364	-18.2931			-12.5583	-10.8907	-14.226		-13.9409	-11.7872	-16.0946			-14.8789	-12.314	-17.4437		-14.0863	-11.5509	-16.6216
	-13.8938	-12.2772	-15.5105		-15.4496	-13.7915	-17.1077		-14.1449	-12.463	-15.8267		-15.5544	-13.0907	-18.0181			-12.815	-10.8496	-14.7804		-13.463	-11.5998	-15.3262			-14.0117	-11.7042	-16.3192		-13.5879	-10.4074	-16.7684
	-14.033	-12.4065	-15.6595		-14.5082	-12.8107	-16.2056		-13.8395	-11.7706	-15.9083		-14.7827	-13.1395	-16.4259			-13.5818	-11.9422	-15.2215		-13.7973	-11.4941	-16.1004			-14.4724	-11.9336	-17.0113		-13.8019	-11.1519	-16.4519
	-13.2447	-12.1272	-14.3622		-15.0777	-13.2271	-16.9284		-14.4905	-11.538	-17.443		-14.6068	-12.5702	-16.6435			-12.9989	-11.8172	-14.1805		-13.8622	-10.7163	-17.008			-13.568	-11.7821	-15.3539		-14.6714	-12.7245	-16.6184
	-12.428	-10.9014	-13.9547		-16.02	-14.1301	-17.9098		-14.7664	-12.0639	-17.4689		-15.2682	-13.6907	-16.8457			-12.1476	-10.2375	-14.0578		-13.9151	-11.2073	-16.6228			-13.806	-11.8791	-15.7329		-14.3594	-11.9495	-16.7693
	-13.4477	-11.5994	-15.2961		-15.3801	-13.8334	-16.9269		-14.0481	-12.0399	-16.0563		-15.8145	-14.3644	-17.2646			-13.5566	-11.5859	-15.5273		-13.81	-11.5439	-16.0761			-15.1575	-13.1428	-17.1722		-14.3648	-11.2673	-17.4623
	-14.2194	-12.3359	-16.1029		-15.0738	-13.1007	-17.0469		-13.2515	-11.528	-14.9749		-15.8778	-13.8962	-17.8594			-13.8921	-12.5439	-15.2404		-13.4257	-11.3439	-15.5075			-15.1913	-13.3062	-17.0764		-15.2252	-11.9256	-18.5247
	-14.1495	-11.7357	-16.5632		-15.3274	-13.9181	-16.7366		-13.2795	-11.8038	-14.7553		-15.1822	-13.5984	-16.7661			-13.503	-11.5048	-15.5013		-12.7466	-10.5901	-14.9031			-14.9433	-12.8204	-17.0662		-15.1217	-12.6545	-17.589
	-13.6933	-11.6542	-15.7324		-14.5591	-12.3934	-16.7248		-13.6943	-12.2145	-15.1741		-15.2679	-13.2638	-17.272			-13.3342	-11.5275	-15.1409		-12.7971	-11.3614	-14.2329			-14.9099	-12.395	-17.4249		-14.4064	-11.9697	-16.843
	-14.0841	-11.8985	-16.2698		-14.4097	-11.7897	-17.0296		-14.8075	-13.3053	-16.3096		-15.4502	-13.5289	-17.3716			-13.0153	-10.509	-15.5215		-14.3783	-12.746	-16.0107			-14.8755	-13.0212	-16.7298		-14.5182	-12.5469	-16.4895
	-14.6127	-11.884	-17.3414		-13.7474	-11.6553	-15.8395		-14.6143	-12.941	-16.2875		-15.8532	-13.8549	-17.8514			-13.3099	-10.2579	-16.3619		-14.0241	-12.4407	-15.6075			-14.1618	-12.4065	-15.9171		-14.8078	-12.7815	-16.8342
	-15.0234	-12.6184	-17.4283		-14.0504	-12.4274	-15.6734		-14.3547	-12.2931	-16.4162		-14.6885	-12.7138	-16.6631			-13.9958	-11.4222	-16.5693		-14.0258	-12.5172	-15.5344			-13.736	-12.2257	-15.2463		-15.2153	-12.9062	-17.5244
	-14.8098	-13.2184	-16.4012		-15.2369	-14.0612	-16.4125		-14.5286	-12.5784	-16.4787		-14.1671	-11.9536	-16.3805			-14.09	-11.938	-16.242		-13.515	-11.6611	-15.3689			-13.8911	-12.299	-15.4833		-15.6987	-13.485	-17.9123
	-13.7381	-11.8005	-15.6758		-16.276	-14.2799	-18.2721		-14.226	-11.8537	-16.5982		-15.9651	-14.3328	-17.5974			-12.9966	-10.6807	-15.3125		-12.0363	-10.0229	-14.0497			-14.3064	-12.6276	-15.9853		-15.3897	-13.2657	-17.5136
	-13.8384	-11.6407	-16.036		-16.8892	-14.2238	-19.5546		-13.7941	-11.0538	-16.5343		-16.348	-14.3252	-18.3708			-12.7107	-10.4385	-14.9829		-12.2305	-10.2979	-14.163			-14.9418	-13.0751	-16.8086		-14.2848	-12.8227	-15.7468
	-14.2806	-11.9988	-16.5624		-16.4154	-13.8062	-19.0247		-14.3913	-11.9706	-16.8121		-15.8814	-14.0216	-17.7413			-13.1515	-10.9357	-15.3672		-13.15	-11.0067	-15.2933			-15.271	-12.0936	-18.4484		-13.9781	-12.3844	-15.5718
	-13.6752	-11.8721	-15.4783		-14.5675	-12.9614	-16.1736		-14.4967	-12.1102	-16.8831		-15.6004	-13.4295	-17.7713			-12.9119	-10.8175	-15.0062		-13.2984	-11.1543	-15.4424			-15.302	-11.0224	-19.5815		-14.5545	-12.6442	-16.4649
	-13.0132	-11.5511	-14.4753		-14.0481	-12.7096	-15.3867		-14.143	-12.2008	-16.0852		-14.8866	-12.5329	-17.2403			-12.8523	-11.2831	-14.4214		-12.9989	-10.6248	-15.373			-15.332	-11.444	-19.22		-15.0392	-12.5486	-17.5298
	-13.516	-11.9636	-15.0684		-14.9621	-13.595	-16.3292		-13.9488	-12.146	-15.7515		-14.3852	-12.7707	-15.9997			-12.9357	-11.2789	-14.5925		-12.8376	-10.6009	-15.0744			-13.7959	-11.864	-15.7277		-13.6456	-12.2435	-15.0477
	-13.316	-11.3866	-15.2454		-15.3159	-13.7301	-16.9016		-14.5085	-12.0792	-16.9378		-14.8005	-13.3938	-16.2072			-12.2245	-9.85544	-14.5935		-13.6986	-11.3059	-16.0914			-13.9896	-12.3508	-15.6285		-13.5132	-12.3	-14.7264
	-12.9921	-11.2199	-14.7643		-15.5285	-13.6058	-17.4511		-14.7746	-12.184	-17.3652		-15.3854	-13.6832	-17.0876			-12.3445	-10.056	-14.6331		-13.7701	-10.5381	-17.002			-16.226	-13.4789	-18.9731		-15.2972	-12.9495	-17.645
	-13.377	-11.2495	-15.5045		-16.0656	-14.2112	-17.92		-15.1791	-13.0671	-17.2912		-15.2025	-13.2579	-17.147			-12.8794	-10.0082	-15.7506		-14.167	-11.9008	-16.4332			-17.5451	-13.6565	-21.4337		-16.0617	-12.7718	-19.3517
	-13.8448	-11.0862	-16.6035		-15.0206	-13.4696	-16.5716		-14.857	-12.9451	-16.7689		-14.0093	-12.0169	-16.0018			-12.9306	-9.44419	-16.4171		-13.9145	-12.1952	-15.6337			-15.3616	-12.5384	-18.1849		-15.3185	-12.1567	-18.4804
	-13.8923	-10.1235	-17.6611		-14.4194	-12.7958	-16.043		-14.3018	-12.3086	-16.295		-13.6511	-12.0023	-15.2999			-13.2296	-8.62503	-17.8342		-12.9934	-11.1959	-14.7908			-13.5896	-11.7319	-15.4473		-14.1079	-10.8413	-17.3745
	-14.0307	-10.275	-17.7863		-14.7132	-12.9607	-16.4657		-13.6874	-11.643	-15.7319		-12.8218	-11.2619	-14.3817			-13.8778	-9.11055	-18.645		-12.7783	-10.999	-14.5577			-12.9888	-10.741	-15.2366		-13.6271	-10.6516	-16.6026
	-13.6941	-11.1621	-16.226		-14.0798	-12.7062	-15.4534		-13.4577	-11.6574	-15.2581		-12.1611	-10.7551	-13.567			-13.5132	-9.81935	-17.207		-13.2168	-10.9857	-15.448			-11.9109	-10.5034	-13.3183		-13.5724	-11.8906	-15.2543
	-13.2853	-10.8582	-15.7123		-12.8423	-11.7878	-13.8968		-13.5846	-12.1828	-14.9865		-12.2402	-11.0787	-13.4017			-13.0641	-10.1981	-15.9301		-13.4714	-11.4759	-15.467			-12.3316	-10.6254	-14.0378		-13.5986	-10.9197	-16.2776
	-14.0188	-11.7999	-16.2378		-13.6166	-12.1578	-15.0754		-13.2088	-11.6595	-14.7581		-12.2211	-10.736	-13.7063			-12.5961	-10.5354	-14.6568		-13.2571	-11.3701	-15.144			-12.4305	-10.5989	-14.2622		-13.1152	-10.8826	-15.3477
	-14.2354	-12.4558	-16.015		-14.5694	-12.5541	-16.5847		-14.208	-12.8211	-15.5949		-13.242	-11.8032	-14.6808			-13.1454	-11.637	-14.6537		-13.7069	-11.9597	-15.4541			-11.3894	-10.0342	-12.7446		-12.4115	-9.89853	-14.9245
	-14.3254	-11.6998	-16.9511		-13.8385	-12.2925	-15.3844		-14.9259	-13.2397	-16.6121		-12.7717	-11.1621	-14.3813			-13.5268	-11.2761	-15.7775		-14.2163	-12.658	-15.7745			-12.3094	-10.4011	-14.2177		-13.6019	-11.1449	-16.0588
	-14.3183	-11.2914	-17.3452		-13.3845	-11.7029	-15.0661		-14.8491	-12.8768	-16.8213		-12.0109	-10.6502	-13.3717			-13.3816	-10.5101	-16.2531		-13.7014	-11.9385	-15.4642			-14.7144	-12.9724	-16.4565		-14.4022	-12.1378	-16.6667
	-14.1967	-12.0155	-16.3779		-13.9189	-11.5724	-16.2655		-14.8206	-12.4074	-17.2337		-13.2051	-11.5362	-14.8741			-13.1478	-10.9664	-15.3293		-13.2444	-11.0219	-15.467			-15.6671	-13.0482	-18.2861		-14.3319	-11.4583	-17.2055
	-13.7058	-11.8833	-15.5284		-13.5369	-10.3197	-16.7542		-14.7129	-11.8411	-17.5847		-13.5271	-12.0478	-15.0065			-13.5005	-11.0167	-15.9843		-13.1816	-10.1352	-16.2281			-14.2704	-11.8122	-16.7285		-13.3139	-10.7984	-15.8294
	-14.4134	-11.9643	-16.8624		-14.1267	-11.0058	-17.2477		-15.2408	-13.3442	-17.1374		-13.1422	-11.229	-15.0553			-14.2897	-11.133	-17.4464		-14.5358	-12.2278	-16.8438			-12.6539	-10.3719	-14.9359		-13.0318	-11.4915	-14.5721
	-14.545	-11.8793	-17.2107		-15.5942	-13.3695	-17.8189		-15.2606	-13.8208	-16.7004		-14.0267	-11.5489	-16.5045			-13.64	-10.8361	-16.444		-14.9394	-13.2863	-16.5925			-13.0616	-10.7978	-15.3255		-12.8819	-11.5495	-14.2143
	-13.0756	-11.0203	-15.1309		-15.9213	-14.0132	-17.8294		-14.3476	-12.509	-16.1862		-14.7046	-12.3061	-17.1032			-12.3101	-9.72347	-14.8967		-13.5446	-11.4794	-15.6098			-14.062	-11.9658	-16.1582		-12.7356	-10.898	-14.5731
	-13.3798	-11.2029	-15.5566		-15.2321	-13.8617	-16.6025		-14.1509	-12.1652	-16.1366		-14.2762	-12.7066	-15.8457			-12.6772	-10.2029	-15.1515		-12.987	-10.7952	-15.1789			-14.9326	-12.4957	-17.3694		-14.1639	-12.1646	-16.1632
	-14.3374	-11.723	-16.9517		-15.3813	-13.9554	-16.8072		-15.1517	-13.5393	-16.7641		-14.8219	-12.9336	-16.7102			-12.9779	-9.91377	-16.0419		-14.3181	-12.5087	-16.1276			-14.6575	-11.6343	-17.6807		-14.9513	-12.9015	-17.0012
	-16.2901	-13.237	-19.3433		-15.3665	-13.5419	-17.191		-15.3157	-13.7358	-16.8956		-15.0353	-12.3724	-17.6983			-14.5781	-11.1913	-17.9649		-14.1375	-12.5184	-15.7566			-14.6666	-12.063	-17.2702		-13.7415	-11.8688	-15.6141
	-15.789	-13.7605	-17.8175		-15.1536	-13.0304	-17.2769		-14.724	-13.2889	-16.1592		-14.7684	-12.0841	-17.4527			-14.4966	-11.7713	-17.2219		-13.2324	-11.7062	-14.7586			-13.9138	-12.0736	-15.754		-12.786	-11.3516	-14.2205
	-13.9711	-11.8352	-16.1071		-14.6473	-12.2603	-17.0342		-14.0451	-12.4937	-15.5965		-14.0637	-12.1229	-16.0044			-12.5521	-9.97965	-15.1245		-12.7209	-10.4119	-15.0299			-13.8145	-12.4084	-15.2206		-13.4981	-11.5177	-15.4784
	-13.1054	-11.0714	-15.1394		-13.6729	-12.2024	-15.1433		-13.846	-11.5574	-16.1346		-13.3748	-11.8398	-14.9098			-12.9807	-10.3142	-15.6472		-12.8192	-9.90759	-15.7308			-13.9206	-12.011	-15.8303		-14.055	-12.135	-15.9749
	-13.5465	-11.6587	-15.4343		-13.5036	-12.3027	-14.7044		-14.9855	-12.7116	-17.2593		-13.2622	-11.6571	-14.8674			-13.6476	-10.6886	-16.6067		-14.0823	-11.5396	-16.6249			-14.5909	-12.0695	-17.1123		-13.9066	-11.8783	-15.935
	-13.6536	-12.267	-15.0403		-15.4128	-13.4966	-17.329		-15.1149	-12.6045	-17.6253		-14.4556	-12.3466	-16.5647			-12.9793	-10.9962	-14.9623		-13.9826	-11.0793	-16.8859			-15.014	-12.423	-17.6051		-14.3751	-12.1757	-16.5744
	-14.4897	-12.3907	-16.5887		-16.504	-14.1148	-18.8932		-15.0422	-12.5547	-17.5297		-15.2588	-12.6558	-17.8618			-13.6464	-11.1743	-16.1185		-13.8749	-11.538	-16.2118			-15.2863	-12.7208	-17.8517		-14.4728	-12.532	-16.4136
	-14.3542	-12.6458	-16.0626		-16.426	-14.9203	-17.9316		-14.7639	-13.1587	-16.3691		-14.9136	-12.8037	-17.0235			-13.4428	-10.6605	-16.2252		-13.8254	-11.9894	-15.6614			-15.1731	-13.5807	-16.7656		-13.6416	-11.7217	-15.5615
	-14.2259	-12.3959	-16.0558		-14.7795	-13.2338	-16.3252		-14.0855	-12.4835	-15.6875		-13.7186	-12.4689	-14.9682			-13.5126	-10.5607	-16.4646		-12.9439	-10.7917	-15.0962			-15.3024	-13.079	-17.5257		-13.9543	-12.1847	-15.7239
	-14.4814	-13.4047	-15.5581		-13.7365	-12.7398	-14.7332		-13.6854	-12.194	-15.1768		-13.705	-12.5117	-14.8982			-13.8817	-11.3334	-16.43		-13.3357	-11.1278	-15.5436			-15.871	-13.8449	-17.8972		-15.3452	-13.3267	-17.3637
	-14.1602	-12.0447	-16.2757		-13.7798	-12.3023	-15.2572		-14.0471	-12.2452	-15.8489		-14.1105	-12.5497	-15.6713			-13.5873	-11.4798	-15.6949		-13.9757	-11.548	-16.4033			-16.3863	-14.2139	-18.5588		-15.9845	-13.9687	-18.0004
	-14.2245	-12.1547	-16.2943		-13.343	-11.7802	-14.9057		-14.0674	-12.4024	-15.7324		-14.4141	-12.9855	-15.8426			-13.3402	-11.6559	-15.0245		-13.4342	-11.5542	-15.3142			-16.4419	-14.3261	-18.5577		-16.6897	-14.3048	-19.0746
	-14.2123	-12.2307	-16.1939		-12.8768	-11.2808	-14.4727		-14.6607	-12.3777	-16.9436		-14.3421	-13.1909	-15.4934			-13.1615	-11.0206	-15.3025		-13.3953	-11.3652	-15.4255			-15.4031	-13.496	-17.3101		-16.2134	-13.1045	-19.3223
	-13.0396	-11.5575	-14.5217		-12.9677	-11.6276	-14.3078		-15.086	-12.2798	-17.8922		-14.6975	-13.1833	-16.2117			-12.8729	-10.8038	-14.942		-13.6901	-11.3793	-16.0008			-15.3942	-13.6172	-17.1712		-14.8328	-12.6887	-16.9768
	-12.4307	-10.5821	-14.2793		-13.5682	-12.258	-14.8784		-13.9635	-11.4792	-16.4479		-15.3875	-13.5726	-17.2025			-12.2917	-10.0113	-14.572		-12.7555	-10.7662	-14.7449			-16.5025	-14.0374	-18.9675		-15.7278	-13.9132	-17.5425
	-13.0308	-10.9656	-15.096		-14.1563	-12.9587	-15.3538		-14.2836	-12.684	-15.8831		-15.3235	-13.4983	-17.1487			-12.1946	-9.38593	-15.0033		-13.3361	-11.4261	-15.246			-16.8321	-14.4548	-19.2093		-16.3769	-14.3511	-18.4028
	-14.9008	-12.6248	-17.1768		-13.6082	-12.2954	-14.921		-14.8177	-13.233	-16.4023		-14.1121	-12.5747	-15.6495			-13.7111	-11.2482	-16.174		-14.1863	-12.5995	-15.7732			-16.4916	-14.4003	-18.5829		-16.338	-14.5562	-18.1199
	-15.6514	-13.0689	-18.234		-13.2542	-11.9759	-14.5325		-14.476	-13.0724	-15.8795		-14.1793	-12.5677	-15.7908			-14.155	-11.902	-16.4081		-14.2548	-12.5965	-15.9132			-16.9862	-14.8384	-19.134		-16.3057	-14.2353	-18.3761
	-14.7694	-12.3639	-17.175		-14.8414	-12.9181	-16.7647		-14.69	-12.5029	-16.8771		-15.5294	-14.1243	-16.9345			-13.9836	-11.3806	-16.5867		-13.7264	-11.5652	-15.8877			-16.6635	-14.4294	-18.8976		-16.0753	-13.8463	-18.3044
	-14.3874	-12.2971	-16.4777		-15.0978	-13.4646	-16.731		-14.5735	-11.7686	-17.3785		-15.5026	-14.487	-16.5182			-13.9233	-11.2645	-16.5821		-13.2362	-10.9015	-15.5709			-15.242	-12.8365	-17.6475		-16.166	-13.2594	-19.0726
	-14.8089	-12.6335	-16.9843		-13.5238	-12.4128	-14.6349		-14.8978	-12.0706	-17.7249		-14.4385	-12.9732	-15.9039			-13.8946	-11.201	-16.5883		-13.7766	-11.7307	-15.8225			-14.013	-11.6698	-16.3561		-15.6472	-12.0476	-19.2467
	-15.3466	-12.4617	-18.2315		-12.4892	-10.8745	-14.1039		-14.5653	-11.5203	-17.6102		-14.1909	-12.4139	-15.9679			-14.0377	-11.5618	-16.5135		-13.7739	-11.3906	-16.1572			-15.4528	-13.3854	-17.5202		-15.4032	-12.8704	-17.936
	-15.072	-12.2388	-17.9052		-12.2703	-10.8308	-13.7099		-14.1645	-11.2844	-17.0446		-13.618	-12.1805	-15.0555			-13.629	-11.6687	-15.5893		-13.7534	-10.8913	-16.6156			-17.0368	-14.2654	-19.8081		-16.6316	-14.2749	-18.9883
	-13.9051	-12.196	-15.6142		-12.5578	-11.4471	-13.6685		-14.1974	-12.2934	-16.1013		-13.2061	-11.5686	-14.8437			-13.0693	-11.1498	-14.9888		-13.2663	-10.9563	-15.5763			-17.6767	-15.1945	-20.1588		-16.5893	-14.0207	-19.158
	-13.7862	-12.2868	-15.2855		-12.4787	-11.3014	-13.656		-14.9636	-12.6658	-17.2613		-13.06	-11.706	-14.414			-12.7965	-11.2205	-14.3725		-13.7789	-10.9666	-16.5912			-15.5618	-13.2311	-17.8924		-15.145	-12.6894	-17.6007
	-14.1514	-12.6576	-15.6453		-12.2741	-11.0256	-13.5226		-15.3119	-12.8986	-17.7252		-13.1088	-11.1566	-15.061			-13.0562	-10.987	-15.1253		-14.2953	-11.8667	-16.7238			-13.5934	-12.0471	-15.1397		-13.6626	-11.4158	-15.9094
	-14.6042	-13.0093	-16.199		-13.2763	-12.0192	-14.5333		-14.8718	-13.1829	-16.5606		-12.9905	-10.9544	-15.0267			-13.7024	-11.767	-15.6378		-13.6577	-11.8081	-15.5074			-12.2489	-11.1975	-13.3003		-12.8458	-10.6824	-15.0091
	-15.0495	-13.5539	-16.5451		-14.3253	-12.7445	-15.906		-14.6509	-12.7899	-16.5118		-14.1033	-12.3857	-15.8209			-13.9264	-12.2727	-15.5802		-13.1529	-11.7158	-14.5899			-12.1957	-10.721	-13.6704		-13.1484	-11.186	-15.1108
	-15.2396	-13.6507	-16.8285		-14.6899	-12.7147	-16.665		-14.7149	-11.7926	-17.6373		-14.4738	-12.4611	-16.4865			-14.1555	-12.0308	-16.2802		-13.1659	-11.1506	-15.1812			-13.6602	-12.0844	-15.2359		-13.5973	-11.7142	-15.4803
	-14.7405	-12.7106	-16.7705		-15.0221	-12.9149	-17.1293		-15.24	-12.8193	-17.6608		-15.2063	-13.2612	-17.1514			-13.67	-11.2258	-16.1142		-14.0205	-11.8502	-16.1908			-14.8766	-12.3224	-17.4307		-14.067	-12.4279	-15.7061
	-14.3651	-12.2137	-16.5165		-15.0022	-13.4974	-16.507		-14.2581	-12.7863	-15.7299		-16.1045	-14.1648	-18.0441			-13.3404	-11.29	-15.3908		-13.9444	-11.5406	-16.3482			-14.6167	-12.2559	-16.9775		-14.1804	-11.9891	-16.3717
	-14.2655	-11.7724	-16.7586		-14.0448	-12.4217	-15.668		-14.4407	-13.0448	-15.8366		-15.4585	-13.5085	-17.4084			-13.0044	-10.4318	-15.577		-13.9827	-11.3078	-16.6577			-13.2742	-11.7574	-14.791		-13.6809	-11.3502	-16.0115
	-14.6931	-12.1276	-17.2587		-14.0544	-12.4973	-15.6114		-14.9015	-13.178	-16.6251		-13.9502	-12.0456	-15.8549			-13.5519	-10.387	-16.7169		-14.007	-11.7961	-16.2179			-12.4175	-9.92936	-14.9056		-13.2987	-10.9082	-15.6893
	-14.6573	-12.1993	-17.1154		-14.6255	-12.9908	-16.2602		-14.9126	-13.6899	-16.1354		-13.3459	-11.6124	-15.0793			-14.5852	-11.5209	-17.6496		-14.4056	-12.6488	-16.1624			-12.2152	-9.63353	-14.7968		-14.9356	-13.2105	-16.6608
	-14.3052	-12.124	-16.4865		-14.3365	-12.908	-15.7649		-15.7036	-13.7518	-17.6553		-12.7023	-11.2317	-14.1729			-14.4694	-11.4152	-17.5235		-15.1421	-12.8532	-17.431			-12.8624	-11.2466	-14.4781		-16.0477	-13.3123	-18.783
	-13.9694	-11.9623	-15.9764		-13.5678	-12.2532	-14.8823		-16.4568	-14.1852	-18.7283		-13.0594	-11.3585	-14.7603			-12.9478	-10.8836	-15.012		-15.4555	-13.793	-17.118			-14.8107	-12.5802	-17.0411		-16.3476	-14.4518	-18.2434
	-14.1773	-11.9147	-16.4399		-13.0808	-11.7326	-14.4291		-15.835	-13.5832	-18.0868		-13.5136	-11.6111	-15.4161			-13.2879	-11.1728	-15.4031		-14.8481	-13.654	-16.0423			-14.863	-12.3558	-17.3702		-15.1961	-13.1475	-17.2448
	-14.3521	-12.4233	-16.281		-12.6179	-11.5994	-13.6364		-15.3595	-12.9536	-17.7653		-13.4217	-11.4503	-15.3932			-13.9315	-11.1587	-16.7042		-14.1355	-12.2368	-16.0341			-14.7435	-13.0177	-16.4693		-14.8263	-13.164	-16.4886
	-13.9433	-11.5567	-16.3299		-13.0326	-11.4529	-14.6124		-14.9016	-12.5124	-17.2909		-13.1131	-11.6598	-14.5664			-13.4614	-11.207	-15.7157		-13.8154	-11.8126	-15.8181			-14.869	-12.9591	-16.7788		-14.6141	-12.4246	-16.8036
	-14.0563	-11.8285	-16.284		-13.6175	-11.6584	-15.5767		-15.0655	-12.5349	-17.5961		-12.6028	-10.8964	-14.3093			-13.3294	-10.8899	-15.769		-14.1347	-11.6661	-16.6032			-14.2292	-11.8689	-16.5896		-13.6356	-11.7104	-15.5608
	-14.9517	-12.5967	-17.3066		-14.1762	-12.2793	-16.0732		-15.4992	-13.5365	-17.4619		-13.2134	-10.99	-15.4369			-13.7501	-11.4912	-16.009		-14.7138	-12.5569	-16.8707			-14.4122	-12.1343	-16.6901		-14.687	-12.9133	-16.4607
	-14.7791	-12.6706	-16.8876		-14.4684	-12.5361	-16.4007		-14.6952	-13.0262	-16.3642		-14.1056	-11.7829	-16.4282			-14.353	-11.7896	-16.9164		-13.7768	-12.0762	-15.4775			-13.8206	-11.7511	-15.89		-15.3599	-13.1935	-17.5264
	-14.6376	-12.3079	-16.9672		-13.1371	-11.539	-14.7351		-14.1637	-12.3858	-15.9416		-13.3698	-11.3635	-15.3761			-14.1177	-11.4323	-16.8031		-12.8598	-11.0708	-14.6487			-13.1241	-11.6134	-14.6347		-14.5256	-12.5932	-16.4581
	-14.6875	-12.0524	-17.3226		-12.5182	-10.7502	-14.2862		-14.7991	-13.4554	-16.1428		-12.1684	-10.2478	-14.089			-13.8737	-11.3873	-16.3602		-13.6739	-12.0962	-15.2515			-13.9138	-12.3525	-15.4751		-14.6458	-11.8071	-17.4844
	-14.747	-12.1061	-17.3879		-12.768	-11.2713	-14.2647		-15.9716	-13.9643	-17.9789		-11.9071	-10.0482	-13.7661			-13.8884	-11.2753	-16.5015		-14.9728	-12.8821	-17.0635			-15.101	-12.7398	-17.4623		-15.082	-12.8376	-17.3263
	-15.08	-13.0445	-17.1154		-14.5338	-13.0335	-16.0341		-16.169	-13.498	-18.84		-13.3003	-11.2293	-15.3712			-14.6063	-12.6504	-16.5621		-15.4767	-13.132	-17.8215			-14.4614	-12.162	-16.7607		-15.8235	-13.2936	-18.3534
	-15.7094	-13.7549	-17.6639		-15.9543	-14.2189	-17.6897		-16.2275	-14.0831	-18.372		-14.2889	-12.6272	-15.9505			-14.6443	-12.9069	-16.3817		-15.2296	-12.8052	-17.654			-13.4046	-11.48	-15.3292		-15.8584	-13.9485	-17.7683
	-14.894	-12.6945	-17.0935		-15.3997	-13.5667	-17.2327		-16.7727	-14.6469	-18.8984		-15.1299	-12.7969	-17.463			-13.7857	-11.768	-15.8033		-14.951	-12.1359	-17.7661			-13.8529	-11.8586	-15.8472		-16.0271	-14.3993	-17.6549
	-13.7763	-12.2789	-15.2738		-15.4998	-13.5669	-17.4327		-16.6837	-14.2619	-19.1055		-14.7713	-12.9562	-16.5864			-13.2769	-11.6984	-14.8553		-14.473	-12.1149	-16.8311			-13.5266	-11.6083	-15.4449		-15.1804	-13.4353	-16.9255
	-14.8606	-12.6477	-17.0736		-14.0383	-12.3332	-15.7434		-15.8243	-13.8357	-17.8129		-13.257	-11.6815	-14.8324			-14.8783	-12.1634	-17.5931		-14.2809	-11.9871	-16.5747			-13.4183	-11.9251	-14.9115		-14.381	-12.0799	-16.6821
	-16.0425	-13.6662	-18.4187		-12.9469	-11.1538	-14.7401		-14.4581	-12.316	-16.6002		-13.7436	-11.6342	-15.8531			-15.5234	-12.4089	-18.638		-14.4607	-11.8762	-17.0452			-14.1822	-12.3466	-16.0179		-15.1817	-12.9294	-17.4339
	-16.6512	-14.0948	-19.2075		-13.4603	-11.9816	-14.939		-13.6522	-11.6047	-15.6997		-14.498	-12.2988	-16.6971			-15.5204	-12.4119	-18.629		-13.6918	-10.8429	-16.5407			-14.3091	-12.9576	-15.6606		-15.3984	-13.694	-17.1029
	-15.6887	-12.7307	-18.6467		-13.17	-11.7607	-14.5793		-14.9613	-12.7629	-17.1598		-14.494	-12.3781	-16.6098			-14.8853	-11.9655	-17.8051		-14.5306	-11.9634	-17.0979			-14.4405	-11.8625	-17.0185		-13.6239	-12.0851	-15.1627
	-13.8975	-11.7271	-16.0678		-13.8294	-12.1146	-15.5442		-15.5584	-12.8862	-18.2306		-14.5223	-12.834	-16.2106			-13.6484	-11.1105	-16.1862		-15.2298	-12.9249	-17.5347			-15.5183	-12.8845	-18.1521		-14.3041	-12.6071	-16.0011
	-13.3428	-11.7795	-14.9062		-13.3914	-11.8484	-14.9344		-14.6668	-12.6867	-16.6469		-14.4646	-13.0812	-15.8481			-13.721	-11.2971	-16.1449		-14.469	-12.1086	-16.8295			-14.5907	-12.8934	-16.2881		-16.0011	-13.4656	-18.5366
	-13.8953	-12.1126	-15.6779		-12.736	-11.6418	-13.8303		-14.3535	-12.3329	-16.3741		-12.8594	-11.4159	-14.3029			-14.1191	-11.913	-16.3252		-13.8886	-10.466	-17.3113			-13.9298	-11.9523	-15.9073		-16.1054	-13.2172	-18.9935
	-14.4101	-12.6414	-16.1788		-13.2759	-11.338	-15.2139		-14.0036	-11.8118	-16.1954		-12.4094	-10.5022	-14.3167			-13.7198	-12.253	-15.1865		-13.6414	-9.59772	-17.685			-14.7395	-12.1127	-17.3664		-15.4333	-13.7655	-17.1012
	-14.5242	-12.5568	-16.4916		-13.9221	-12.1218	-15.7225		-14.0782	-12.0485	-16.1079		-13.0549	-11.4027	-14.7072			-14.0107	-12.5247	-15.4966		-14.2026	-11.4684	-16.9367			-14.507	-12.1854	-16.8287		-14.9937	-13.2137	-16.7736
	-14.0461	-12.0269	-16.0652		-14.3044	-12.0087	-16.6001		-14.5878	-12.1678	-17.0079		-11.5902	-10.3666	-12.8138			-13.6488	-11.5292	-15.7683		-14.1016	-12.0033	-16.1998			-14.8054	-12.7553	-16.8555		-14.8924	-12.1407	-17.6441
	-13.2181	-12.1239	-14.3124		-13.6332	-11.4886	-15.7778		-14.7769	-11.9993	-17.5546		-11.3983	-10.0879	-12.7086			-13.0552	-11.1713	-14.9391		-13.7552	-10.7483	-16.762			-14.3108	-11.649	-16.9727		-14.4632	-12.4448	-16.4816
	-13.5716	-12.3462	-14.797		-12.9908	-11.0395	-14.942		-14.1162	-11.3427	-16.8896		-12.5631	-10.6983	-14.4279			-13.7068	-12.008	-15.4055		-13.6829	-10.4066	-16.9592			-14.4956	-12.9667	-16.0245		-15.4349	-12.9262	-17.9436
	-13.3933	-11.8499	-14.9366		-13.6583	-11.7577	-15.5589		-13.9681	-11.3013	-16.6349		-13.7437	-12.0538	-15.4336			-13.3232	-11.081	-15.5655		-13.6245	-10.4757	-16.7732			-14.5655	-13.2966	-15.8345		-15.5443	-12.902	-18.1866
	-13.1389	-11.1604	-15.1174		-14.1894	-11.912	-16.4667		-14.7292	-12.179	-17.2794		-15.0526	-13.1976	-16.9075			-12.9432	-10.3562	-15.5302		-13.8347	-10.7919	-16.8775			-14.5417	-11.2156	-17.8678		-14.7081	-13.1024	-16.3139
	-13.0438	-10.5991	-15.4885		-16.2713	-13.5254	-19.0172		-15.354	-12.865	-17.843		-15.2169	-13.6066	-16.8273			-13.0843	-10.1259	-16.0427		-14.5054	-11.7587	-17.2521			-13.5566	-11.5331	-15.58		-15.3502	-13.6103	-17.09
	-13.3349	-11.3009	-15.3689		-16.2991	-14.5398	-18.0583		-15.342	-13.2318	-17.4523		-15.5442	-13.4958	-17.5925			-12.9966	-10.2056	-15.7877		-14.4961	-12.2051	-16.787			-12.7999	-10.9114	-14.6883		-15.2325	-12.537	-17.928
	-13.4449	-11.6775	-15.2123		-14.1461	-12.9215	-15.3707		-14.4371	-12.652	-16.2222		-15.5074	-13.6964	-17.3183			-12.6697	-10.2328	-15.1066		-13.9693	-11.6823	-16.2562			-13.2707	-10.3661	-16.1753		-14.4669	-11.4752	-17.4586
	-13.5679	-12.0426	-15.0931		-13.8328	-11.6684	-15.9973		-13.4398	-11.315	-15.5646		-16.0296	-14.4387	-17.6204			-12.6695	-10.5678	-14.7713		-13.4724	-10.2703	-16.6745			-13.3364	-10.7245	-15.9483		-14.1237	-12.0627	-16.1848
	-14.0999	-12.2076	-15.9922		-14.3188	-12.2851	-16.3524		-13.8742	-11.2737	-16.4746		-15.7211	-13.9647	-17.4776			-12.6361	-10.9476	-14.3245		-13.0396	-10.0176	-16.0616			-13.892	-11.8227	-15.9613		-14.4967	-12.6872	-16.3062
	-14.2823	-12.0982	-16.4665		-14.7319	-12.7287	-16.7351		-14.6262	-12.1748	-17.0776		-15.352	-13.7288	-16.9751			-12.9978	-11.1528	-14.8427		-13.8055	-11.2553	-16.3558			-14.1424	-12.0085	-16.2763		-14.4829	-12.8639	-16.1019
	-13.5627	-11.7994	-15.3259		-14.2526	-12.337	-16.1682		-13.8282	-11.7941	-15.8623		-15.719	-13.8181	-17.6199			-12.7064	-10.5072	-14.9055		-13.6438	-10.8886	-16.399			-14.486	-12.7191	-16.253		-13.9054	-11.9905	-15.8203
	-13.5294	-12.1283	-14.9304		-13.9527	-11.983	-15.9224		-13.3179	-11.4049	-15.2309		-15.1195	-13.2771	-16.9618			-13.3308	-11.5965	-15.065		-13.1931	-10.18	-16.2062			-14.9328	-13.1812	-16.6845		-14.4592	-12.2616	-16.6567
	-13.8369	-12.34	-15.3338		-14.1812	-12.1393	-16.2232		-13.7225	-12.0625	-15.3824		-14.5866	-13.1604	-16.0128			-13.3459	-11.4584	-15.2333		-13.1762	-11.0375	-15.315			-14.5155	-12.1966	-16.8345		-14.0471	-11.9802	-16.1139
	-13.112	-11.3105	-14.9135		-14.4567	-12.7167	-16.1968		-13.2749	-11.3662	-15.1836		-15.2872	-13.7162	-16.8583			-12.3537	-9.95389	-14.7535		-13.1231	-10.9826	-15.2636			-13.2901	-11.381	-15.1992		-13.6814	-12.0178	-15.3449
	-13.717	-11.5695	-15.8646		-14.9437	-13.3332	-16.5543		-13.1008	-11.1487	-15.0528		-16.3831	-14.4704	-18.2958			-12.6968	-10.4102	-14.9834		-12.8196	-10.7278	-14.9114			-12.729	-11.1235	-14.3345		-14.0491	-12.2994	-15.7988
	-14.1101	-12.313	-15.9073		-15.4838	-13.684	-17.2836		-13.524	-11.9327	-15.1154		-15.951	-13.914	-17.988			-13.0414	-11.0767	-15.0062		-12.5507	-10.6613	-14.4401			-13.9497	-12.4846	-15.4149		-13.9212	-12.4798	-15.3625
	-13.468	-11.354	-15.5819		-15.6667	-13.7117	-17.6217		-13.8397	-11.8289	-15.8504		-16.3401	-13.7329	-18.9472			-13.0132	-10.9824	-15.044		-13.365	-10.7579	-15.9721			-14.7139	-12.6239	-16.8039		-14.7205	-12.579	-16.862
	-14.9018	-11.9877	-17.8159		-16.4327	-14.3669	-18.4984		-15.0288	-12.5053	-17.5524		-17.712	-15.6027	-19.8213			-14.6187	-11.1939	-18.0435		-14.3474	-11.6903	-17.0044			-14.9299	-13.2328	-16.6271		-15.9875	-13.523	-18.4519
	-15.3552	-12.0829	-18.6274		-17.4379	-15.9909	-18.8849		-15.0132	-12.9245	-17.1018		-17.5756	-14.7428	-20.4083			-14.6274	-11.267	-17.9878		-14.4377	-11.6857	-17.1897			-14.5915	-13.2314	-15.9515		-16.1018	-13.6832	-18.5204
	-14.2291	-12.0249	-16.4334		-17.1186	-15.1947	-19.0425		-14.7462	-13.1323	-16.3601		-16.6335	-14.0305	-19.2365			-13.5143	-11.2516	-15.7771		-14.0939	-11.6403	-16.5475			-14.5843	-12.3467	-16.8219		-14.4989	-12.428	-16.5697
	-13.4284	-11.7539	-15.1029		-16.3924	-13.7752	-19.0095		-14.8896	-13.3469	-16.4322		-15.8593	-14.3704	-17.3482			-13.0785	-11.481	-14.6761		-13.9387	-11.6085	-16.2689			-14.5604	-12.5043	-16.6165		-13.0046	-11.4771	-14.5322
	-13.0556	-10.9811	-15.1302		-16.8775	-14.8246	-18.9303		-14.9192	-12.8198	-17.0186		-15.5872	-14.2695	-16.9048			-12.5735	-10.5968	-14.5501		-13.7341	-11.0835	-16.3847			-14.8017	-12.7967	-16.8067		-12.934	-10.763	-15.105
	-13.4749	-11.362	-15.5878		-16.0847	-14.3364	-17.8331		-13.9244	-12.3851	-15.4636		-14.8464	-13.0141	-16.6786			-12.2552	-10.0256	-14.4847		-13.2507	-11.5397	-14.9617			-13.5858	-11.1313	-16.0403		-14.3203	-11.3116	-17.329
	-13.4453	-12.2153	-14.6753		-15.1883	-13.1449	-17.2316		-13.4567	-11.9188	-14.9947		-14.7487	-12.3406	-17.1568			-12.5295	-10.9856	-14.0733		-12.838	-11.469	-14.207			-13.0405	-11.2158	-14.8652		-15.1435	-12.4851	-17.802
	-13.3916	-12.126	-14.6571		-15.7044	-13.7881	-17.6208		-12.7348	-11.1275	-14.3421		-16.2374	-14.176	-18.2988			-12.7856	-11.0411	-14.5301		-12.3652	-10.6922	-14.0382			-13.1385	-10.7047	-15.5722		-14.4808	-11.4424	-17.5192
	-13.8146	-11.8768	-15.7524		-16.7426	-14.983	-18.5023		-12.6984	-11.4076	-13.9891		-16.6311	-14.1209	-19.1413			-13.4285	-11.1426	-15.7143		-12.7444	-10.9166	-14.5721			-13.1246	-11.313	-14.9362		-13.6624	-11.8506	-15.4741
	-14.5594	-12.2462	-16.8725		-15.9399	-14.0047	-17.8752		-14.0335	-12.1243	-15.9428		-15.4855	-13.1414	-17.8297			-14.3757	-11.4348	-17.3166		-13.5512	-10.645	-16.4575			-12.5837	-10.9972	-14.1701		-13.8293	-12.3481	-15.3104
	-15.0998	-12.9657	-17.2339		-14.6123	-12.8353	-16.3892		-15.2318	-13.3427	-17.1209		-15.6239	-13.5912	-17.6565			-14.8567	-12.5285	-17.1849		-14.2675	-12.0046	-16.5304			-11.8669	-10.1059	-13.628		-14.1738	-12.0637	-16.2839
	-14.8109	-12.7238	-16.8981		-15.1826	-13.1931	-17.1721		-15.2385	-14.1382	-16.3388		-14.8651	-12.93	-16.8003			-13.8474	-11.5008	-16.194		-14.2832	-12.7179	-15.8486			-11.5349	-10.1044	-12.9653		-14.0775	-12.0134	-16.1416
	-14.1142	-12.4293	-15.799		-16.309	-14.4714	-18.1465		-14.4912	-12.7696	-16.2129		-13.7232	-12.0068	-15.4396			-12.8963	-10.7187	-15.0739		-14.6448	-11.5899	-17.6997			-11.0328	-9.10506	-12.9606		-13.2873	-11.3307	-15.244
	-14.1141	-12.1514	-16.0769		-15.4437	-14.1125	-16.7748		-14.4781	-12.962	-15.9941		-14.0829	-12.8626	-15.3032			-13.4423	-10.8932	-15.9914		-14.4853	-12.1623	-16.8084			-11.3702	-9.47209	-13.2684		-12.9434	-11.1669	-14.72
	-14.0266	-12.4996	-15.5535		-15.0487	-13.5054	-16.5919		-14.7708	-12.848	-16.6937		-15.2316	-13.6836	-16.7796			-13.8067	-11.7391	-15.8743		-13.9446	-12.2974	-15.5918			-11.5261	-10.2884	-12.7639		-12.6914	-9.90201	-15.4809
	-13.443	-11.1748	-15.7112		-15.4432	-13.6564	-17.23		-14.5655	-12.4225	-16.7085		-14.3254	-12.9134	-15.7373			-13.3776	-10.471	-16.2841		-13.5507	-11.8682	-15.2331			-11.3641	-10.0791	-12.649		-12.1105	-9.22746	-14.9935
	-14.204	-11.7119	-16.6962		-15.411	-13.5404	-17.2816		-14.7225	-13.0354	-16.4097		-13.9754	-12.9672	-14.9835			-13.384	-10.5658	-16.2022		-14.5046	-12.8717	-16.1375			-11.2031	-9.71783	-12.6883		-12.7734	-10.5366	-15.0103
	-15.0211	-12.6553	-17.3869		-14.8179	-13.1691	-16.4666		-14.5218	-12.8833	-16.1602		-14.9328	-13.1708	-16.6949			-14.4156	-11.1514	-17.6799		-14.4925	-12.7926	-16.1925			-11.1059	-9.72106	-12.4908		-13.3619	-11.0996	-15.6242
	-14.7099	-12.7863	-16.6335		-15.0046	-13.1648	-16.8445		-15.3683	-11.0301	-19.7065		-16.7896	-15.4287	-18.1506			-14.5871	-12.5081	-16.6661		-14.2232	-10.7536	-17.6929			-11.6984	-10.2757	-13.1211		-11.4902	-9.81734	-13.1631
	-14.9394	-12.4855	-17.3934		-14.7016	-13.2589	-16.1443		-16.6373	-11.0805	-22.1941		-15.6874	-13.9233	-17.4515			-14.293	-11.767	-16.819		-14.4605	-10.5659	-18.3551			-11.9849	-10.4557	-13.5141		-11.1192	-9.68931	-12.5491
	-14.4559	-12.2101	-16.7016		-14.2934	-12.5427	-16.044		-15.3064	-12.096	-18.5169		-14.182	-12.8866	-15.4774			-14.171	-10.7441	-17.5979		-13.2813	-10.3478	-16.2148			-13.2355	-12.0011	-14.4699		-12.3981	-9.8125	-14.9836
	-14.4953	-13.1376	-15.8529		-14.3718	-12.9178	-15.8259		-14.1803	-12.1816	-16.1791		-14.4114	-12.5966	-16.2261			-14.0142	-11.772	-16.2564		-13.0277	-10.899	-15.1564			-13.5434	-11.7773	-15.3095		-12.6713	-10.2599	-15.0828
	-14.3758	-12.8735	-15.878		-13.546	-12.538	-14.554		-14.8252	-12.4992	-17.1511		-14.2252	-13.2562	-15.1942			-13.2674	-11.4737	-15.0612		-13.951	-12.3666	-15.5355			-12.9599	-10.0835	-15.8363		-12.5344	-10.3429	-14.7259
	-13.6088	-12.2013	-15.0163		-12.6109	-11.2013	-14.0204		-14.741	-12.4147	-17.0672		-14.0042	-12.4877	-15.5207			-12.822	-10.8241	-14.8199		-13.9951	-11.8862	-16.104			-12.9272	-10.5695	-15.285		-12.4996	-10.2862	-14.713
	-13.8228	-12.6928	-14.9528		-11.5584	-10.2828	-12.8341		-14.4034	-12.2021	-16.6046		-13.0671	-11.3101	-14.8241			-13.3075	-11.4746	-15.1405		-14.4174	-11.7022	-17.1325			-13.0529	-10.9286	-15.1772		-12.5223	-9.85178	-15.1929
	-15.4349	-13.2013	-17.6685		-12.5182	-11.0403	-13.9961		-15.6341	-13.6029	-17.6652		-13.3083	-11.661	-14.9555			-14.4873	-12.114	-16.8606		-15.1982	-12.2159	-18.1805			-14.555	-11.7996	-17.3104		-13.0685	-9.91684	-16.2201
	-16.776	-13.7596	-19.7925		-13.8279	-11.9133	-15.7425		-15.8131	-13.5823	-18.0439		-14.675	-13.0604	-16.2896			-16.1103	-12.7187	-19.5018		-14.5898	-11.9671	-17.2124			-16.0965	-13.6093	-18.5836		-13.9008	-11.73	-16.0717
	-16.8613	-13.8963	-19.8262		-15.3217	-13.5463	-17.0972		-14.5261	-12.4128	-16.6393		-16.2045	-14.8603	-17.5487			-15.9531	-12.2298	-19.6764		-13.9484	-12.1373	-15.7596			-14.8628	-12.8774	-16.8483		-13.6279	-11.4066	-15.8492
	-14.9784	-12.3875	-17.5694		-16.0049	-14.4296	-17.5801		-14.0098	-12.3725	-15.6472		-15.8472	-14.5081	-17.1863			-13.9004	-11.7302	-16.0706		-13.9083	-11.8402	-15.9763			-13.4017	-12.1153	-14.688		-13.3545	-11.3747	-15.3343
	-14.2923	-11.4137	-17.1708		-15.8482	-14.5348	-17.1617		-13.8231	-12.5949	-15.0513		-15.3719	-13.8259	-16.918			-13.9267	-11.2855	-16.5678		-13.8021	-11.5838	-16.0203			-13.6033	-12.151	-15.0556		-13.2555	-11.2971	-15.2139
	-15.9735	-13.2285	-18.7186		-14.836	-13.3213	-16.3507		-13.9344	-11.5934	-16.2754		-14.1212	-12.6222	-15.6203			-15.12	-12.3022	-17.9378		-13.3724	-10.7272	-16.0176			-13.9775	-12.2674	-15.6876		-13.0625	-10.6572	-15.4678
	-15.6961	-13.4884	-17.9039		-13.964	-12.871	-15.0569		-14.2391	-11.6188	-16.8594		-12.9449	-11.4336	-14.4563			-14.5336	-12.2344	-16.8328		-13.347	-10.5436	-16.1505			-14.198	-12.1544	-16.2416		-14.4671	-11.7775	-17.1567
	-15.0688	-12.7625	-17.3751		-14.1697	-12.9736	-15.3658		-14.7802	-11.992	-17.5685		-13.3247	-11.3654	-15.284			-13.5836	-10.4342	-16.7329		-13.7715	-11.6978	-15.8452			-15.3304	-12.3741	-18.2867		-15.8604	-12.3717	-19.3491
	-14.3426	-12.1329	-16.5523		-13.7774	-12.2118	-15.343		-15.1393	-12.8311	-17.4475		-13.3238	-11.6199	-15.0276			-12.9377	-10.2813	-15.5942		-13.8285	-12.089	-15.568			-16.6803	-14.5613	-18.7992		-16.6621	-11.8105	-21.5138
	-13.5603	-11.2694	-15.8511		-12.6498	-11.0501	-14.2494		-15.4226	-13.5259	-17.3192		-12.1765	-11.2015	-13.1515			-12.2731	-9.84969	-14.6966		-13.9284	-11.7366	-16.1202			-17.9012	-15.4411	-20.3613		-17.6107	-14.158	-21.0634
	-13.6463	-11.8513	-15.4414		-11.8588	-10.7654	-12.9522		-15.4265	-13.2482	-17.6048		-12.045	-10.8394	-13.2506			-12.4257	-10.6151	-14.2363		-14.2018	-11.865	-16.5386			-19.0596	-16.2973	-21.8219		-18.3415	-16.6288	-20.0543
	-14.2471	-11.9374	-16.5568		-11.4363	-10.4197	-12.453		-15.2183	-13.1086	-17.3281		-12.09	-10.722	-13.458			-12.7271	-10.7923	-14.6619		-13.9981	-11.5494	-16.4469			-18.9136	-16.5228	-21.3043		-17.3647	-15.7183	-19.011
	-14.4444	-12.37	-16.5189		-12.5623	-11.1599	-13.9646		-15.064	-12.7239	-17.4041		-12.7932	-10.9659	-14.6204			-13.419	-11.201	-15.637		-13.8316	-10.815	-16.8482			-18.7561	-16.2452	-21.267		-16.9115	-15.2487	-18.5743
	-14.8029	-12.9789	-16.6269		-12.616	-11.2054	-14.0266		-15.8468	-12.8121	-18.8814		-13.8439	-12.153	-15.5347			-13.6746	-11.7333	-15.616		-14.4645	-10.8918	-18.0372			-18.8455	-15.7738	-21.9173		-16.8351	-14.5861	-19.0842
	-15.0536	-13.4982	-16.6089		-12.4716	-10.664	-14.2792		-15.5204	-13.1089	-17.9318		-12.6487	-11.1814	-14.1159			-13.7508	-11.8245	-15.6771		-14.8877	-11.9684	-17.8071			-17.144	-14.0361	-20.252		-15.5982	-13.6761	-17.5203
	-14.176	-12.9631	-15.3888		-12.4447	-10.7689	-14.1204		-14.2781	-12.2886	-16.2675		-11.8603	-10.3159	-13.4047			-13.0759	-11.5687	-14.5831		-14.3207	-11.6803	-16.9611			-16.229	-14.7247	-17.7333		-15.2549	-13.6314	-16.8784
	-13.3966	-12.0658	-14.7274		-13.337	-11.6893	-14.9847		-13.9062	-11.8295	-15.9829		-13.8971	-11.6512	-16.143			-12.3309	-10.6037	-14.0581		-14.1545	-11.3118	-16.9972			-17.223	-14.5986	-19.8473		-15.2125	-13.0076	-17.4173
	-14.2473	-11.9505	-16.5441		-15.3983	-13.753	-17.0436		-13.7609	-12.6348	-14.8869		-15.5753	-13.3357	-17.815			-13.1141	-9.74157	-16.4867		-13.9718	-11.5379	-16.4057			-17.0632	-13.945	-20.1814		-15.286	-12.2238	-18.3482
	-13.5972	-11.5781	-15.6162		-15.9448	-13.9251	-17.9646		-13.6378	-12.6238	-14.6517		-16.0786	-14.5606	-17.5966			-12.7078	-10.0681	-15.3475		-13.6645	-12.0246	-15.3044			-15.6208	-12.411	-18.8306		-15.069	-12.3537	-17.7843
	-12.5604	-11.2658	-13.855		-15.4014	-13.3214	-17.4813		-14.5179	-12.8505	-16.1853		-15.6707	-13.4565	-17.8849			-12.314	-10.7333	-13.8948		-14.0833	-12.5521	-15.6144			-14.798	-12.0018	-17.5943		-14.1119	-12.6016	-15.6221
	-13.1307	-11.5452	-14.7162		-14.2855	-12.6157	-15.9553		-14.4868	-12.2791	-16.6944		-13.994	-11.3588	-16.6292			-12.1471	-10.6475	-13.6468		-14.161	-11.4281	-16.8939			-15.1207	-12.5361	-17.7053		-15.1749	-12.7861	-17.5637
	-14.2961	-12.2734	-16.3188		-13.6679	-11.9309	-15.4048		-13.8089	-11.6035	-16.0143		-13.7964	-11.3289	-16.2638			-12.8519	-10.6281	-15.0758		-14.1115	-11.0727	-17.1504			-15.2392	-13.2162	-17.2622		-16.5987	-14.2179	-18.9794
	-15.1648	-12.9924	-17.3372		-13.7671	-12.2067	-15.3275		-14.2375	-12.4273	-16.0476		-13.7412	-11.8948	-15.5877			-14.1354	-12.2307	-16.0401		-14.0394	-11.6313	-16.4475			-15.4905	-13.894	-17.0871		-15.7965	-13.4883	-18.1046
	-15.2592	-12.2735	-18.245		-13.3243	-11.703	-14.9456		-15.0349	-13.5857	-16.4841		-14.5101	-13.2123	-15.8079			-14.5201	-11.7754	-17.2648		-13.7285	-11.9796	-15.4774			-15.2233	-13.4451	-17.0016		-15.0342	-12.1261	-17.9424
	-15.0003	-12.8756	-17.1251		-13.4032	-11.7764	-15.0299		-15.1816	-13.2965	-17.0668		-15.7063	-13.8065	-17.606			-14.3218	-12.5971	-16.0465		-14.0887	-12.0288	-16.1486			-14.3287	-12.0182	-16.6391		-14.3494	-11.912	-16.7867
	-14.474	-12.6815	-16.2666		-14.8031	-13.3761	-16.2302		-15.7979	-12.9846	-18.6113		-15.5684	-13.6505	-17.4863			-13.7916	-11.9032	-15.68		-15.1953	-11.9271	-18.4636			-13.41	-11.3441	-15.476		-14.8354	-12.8675	-16.8033
	-14.6245	-12.8961	-16.3529		-14.4056	-12.7153	-16.0959		-16.5885	-13.1724	-20.0047		-13.8627	-12.0602	-15.6652			-13.7332	-12.4585	-15.008		-15.5177	-11.5931	-19.4422			-13.5077	-11.4863	-15.5291		-14.0943	-12.0459	-16.1428
	-16.1318	-12.9772	-19.2863		-13.0428	-10.9136	-15.172		-16.1532	-12.2206	-20.0858		-12.4585	-11.1307	-13.7863			-14.1637	-11.7043	-16.6231		-15.2127	-11.0028	-19.4226			-13.5542	-11.2303	-15.8781		-14.1866	-12.1537	-16.2195
	-18.1576	-12.5772	-23.7379		-13.1274	-11.9232	-14.3317		-16.1415	-13.1325	-19.1506		-13.3246	-11.7134	-14.9359			-15.1805	-11.5932	-18.7677		-15.6886	-11.4615	-19.9158			-13.5186	-10.6844	-16.3527		-16.2941	-14.1794	-18.4088
	-19.0284	-14.3011	-23.7557		-14.375	-12.5231	-16.2268		-16.7609	-14.6185	-18.9033		-14.5778	-12.6784	-16.4772			-16.1681	-12.864	-19.4722		-15.9146	-12.5166	-19.3125			-14.4984	-10.7892	-18.2075		-16.0598	-13.3258	-18.7938
	-18.9349	-14.8132	-23.0566		-15.9955	-13.6042	-18.3868		-16.9858	-15.0488	-18.9228		-14.4243	-12.5097	-16.3389			-16.7803	-13.1789	-20.3817		-16.0784	-13.4583	-18.6984			-15.1407	-12.0969	-18.1845		-15.2449	-12.4951	-17.9947
	-18.0502	-14.3403	-21.7601		-15.9569	-13.389	-18.5248		-16.3133	-13.5442	-19.0825		-14.6719	-12.7391	-16.6048			-16.8148	-13.3847	-20.2449		-15.6098	-12.6922	-18.5273			-15.0046	-12.6541	-17.3552		-15.0106	-13.1163	-16.905
	-16.1555	-13.0906	-19.2204		-14.6952	-12.2603	-17.1302		-14.6603	-11.7456	-17.575		-15.1871	-13.7786	-16.5955			-15.0644	-12.0208	-18.108		-14.2597	-10.9496	-17.5698			-14.3158	-13.1697	-15.4619		-14.9557	-12.4381	-17.4733
	-11.7937	-9.89834	-13.689		-14.4489	-12.0861	-16.8118		-11.1428	-9.08714	-13.1984		-14.4147	-12.7011	-16.1283			-11.1403	-9.24687	-13.0337		-10.8125	-8.44614	-13.1788			-14.4867	-12.9396	-16.0338		-15.3258	-12.641	-18.0107
	-10.431	-9.26041	-11.6016		-15.5777	-13.6101	-17.5453		-10.2329	-8.74627	-11.7195		-13.5042	-11.6665	-15.3419			-9.71221	-8.62181	-10.8026		-9.71773	-7.6599	-11.7756			-14.2971	-12.4782	-16.1159		-14.2154	-12.351	-16.0798
					-14.6127	-12.7271	-16.4983						-12.2209	-10.8057	-13.6361
					-13.3896	-11.8285	-14.9507						-12.5099	-10.7133	-14.3064
					-13.994	-12.6749	-15.3131						-13.3198	-11.4546	-15.1849
					-12.8007	-11.3686	-14.2328						-12.1441	-10.8246	-13.4636
					-11.7787	-10.2656	-13.2918						-12.0197	-10.403	-13.6364
					-12.4389	-11.3986	-13.4793						-12.8545	-11.5363	-14.1728
					-14.491	-13.1731	-15.809						-13.8469	-12.8699	-14.8239
					-16.3836	-14.4383	-18.3289						-15.136	-13.7422	-16.5299
					-17.2677	-15.2318	-19.3037						-16.1834	-14.6502	-17.7167
					-15.3439	-13.4814	-17.2064						-14.6099	-13.0525	-16.1674
					-15.038	-13.534	-16.5419						-15.0373	-13.1618	-16.9127
					-15.7783	-13.5106	-18.0461						-15.2908	-13.0697	-17.5119
					-15.9282	-13.4096	-18.4469						-14.3499	-12.1229	-16.577
					-15.5851	-14.0741	-17.0962						-14.2694	-12.3363	-16.2024
					-14.2186	-12.3279	-16.1093						-13.5047	-11.9019	-15.1074
					-13.9417	-11.813	-16.0704						-13.9168	-12.6386	-15.195
					-15.8602	-13.6296	-18.0907						-16.2218	-15.1635	-17.28
					-17.558	-15.4465	-19.6695						-17.4473	-15.6594	-19.2351
					-17.0746	-15.2617	-18.8875						-16.1538	-14.7608	-17.5467
					-15.6054	-13.8811	-17.3297						-14.8184	-13.242	-16.3948
					-14.4414	-13.2744	-15.6084						-14.8762	-13.0375	-16.7149
					-15.2737	-12.696	-17.8514						-15.6082	-14.2338	-16.9826
					-15.9836	-13.4	-18.5671						-16.1007	-14.5376	-17.6638
					-16.7834	-14.1408	-19.4259						-16.6089	-14.8562	-18.3616
					-17.8993	-15.5014	-20.2971						-17.0257	-14.9995	-19.0518
					-17.7767	-16.3106	-19.2428						-17.4014	-15.3775	-19.4253
					-16.5759	-15.2377	-17.914						-16.9297	-15.2637	-18.5957
					-16.4247	-14.4856	-18.3639						-16.2152	-13.9899	-18.4404
					-16.7386	-14.9664	-18.5107						-14.7864	-12.6703	-16.9026
					-15.1082	-13.094	-17.1224						-13.2445	-11.0465	-15.4426
					-14.212	-12.5557	-15.8684						-13.5533	-11.5063	-15.6003
					-15.1807	-13.6447	-16.7167						-15.3035	-13.0751	-17.5319
					-16.0597	-14.6653	-17.454						-16.7852	-14.4985	-19.0718
					-17.3757	-15.8822	-18.8692						-17.5297	-14.9573	-20.1021
					-17.1884	-15.1842	-19.1927						-16.5524	-14.659	-18.4459
					-16.2972	-14.7081	-17.8864						-14.9591	-13.7847	-16.1335
					-15.8052	-14.438	-17.1723						-15.2563	-13.5182	-16.9943
					-15.252	-14.0496	-16.4544						-16.1795	-13.7285	-18.6306
					-15.4307	-14.4217	-16.4398						-16.2009	-14.2139	-18.1879
					-16.5204	-15.1178	-17.923						-16.6817	-15.1233	-18.2401
					-15.5493	-13.7996	-17.299						-14.8502	-13.4299	-16.2705
					-13.502	-11.3248	-15.6793						-11.9885	-10.8149	-13.1622
					-14.0747	-12.5028	-15.6465						-13.6743	-12.417	-14.9317
					-15.2291	-13.3379	-17.1204						-15.4536	-13.4724	-17.4347
					-14.76	-12.9083	-16.6116						-14.9631	-12.5511	-17.3752
					-14.8492	-13.3894	-16.309						-13.9507	-11.9274	-15.9741
					-14.4358	-13.4433	-15.4283						-13.4819	-12.1425	-14.8212
					-13.5781	-11.7329	-15.4234						-13.5199	-11.9487	-15.0912
					-13.6902	-12.1579	-15.2225						-13.659	-12.0107	-15.3072
					-13.6838	-11.957	-15.4106						-13.4803	-12.122	-14.8386
					-14.2262	-13.0976	-15.3548						-14.0292	-11.4729	-16.5855
					-15.6631	-13.8347	-17.4915						-15.3987	-12.6668	-18.1306
					-15.0397	-12.6924	-17.3869						-15.6666	-13.1309	-18.2022
					-13.1884	-10.9528	-15.424						-15.5942	-13.3969	-17.7914
					-13.7095	-11.6866	-15.7323						-15.3006	-12.8828	-17.7184
					-15.2525	-13.0838	-17.4211						-15.4382	-13.3324	-17.5441
					-17.3931	-15.3839	-19.4024						-17.3489	-15.4247	-19.273
					-17.5348	-16.012	-19.0575						-18.4557	-16.876	-20.0355
					-17.2108	-15.7379	-18.6838						-18.2563	-16.857	-19.6556
					-17.1649	-15.9474	-18.3823						-17.5924	-16.32	-18.8648
					-15.3483	-13.4941	-17.2024						-16.0595	-14.4956	-17.6234
					-13.5003	-11.2029	-15.7977						-14.2071	-12.274	-16.1403
					-14.0558	-10.9955	-17.1162						-13.6459	-10.7914	-16.5005
					-14.4688	-11.247	-17.6907						-13.6152	-11.1187	-16.1118
					-14.5473	-12.4578	-16.6369						-14.4349	-12.1339	-16.7358
					-14.6968	-13.2295	-16.164						-14.6952	-12.7953	-16.5951
					-13.5365	-12.33	-14.743						-15.1316	-12.1061	-18.1571
					-13.3819	-12.2164	-14.5474						-15.9013	-11.0076	-20.795
					-14.8023	-13.0174	-16.5872						-15.0011	-11.4505	-18.5517
					-15.6394	-13.6356	-17.6433						-14.0555	-11.9306	-16.1805
					-14.392	-12.2561	-16.5278						-13.9849	-12.4086	-15.5612
					-15.3762	-12.6429	-18.1095						-13.4696	-12.1629	-14.7764
					-17.794	-14.6804	-20.9077						-14.4376	-12.9692	-15.9059
					-16.4201	-13.778	-19.0623						-15.4847	-13.2956	-17.6738
					-14.6954	-12.4043	-16.9864						-16.1475	-14.0168	-18.2783
					-15.4081	-13.1564	-17.6598						-16.7275	-14.0182	-19.4368
					-16.0745	-13.3192	-18.8299						-16.2488	-13.4394	-19.0581
					-15.3214	-12.7457	-17.8972						-15.124	-12.9751	-17.2729
					-15.3093	-13.3533	-17.2654						-14.9459	-13.0375	-16.8543
					-15.6379	-13.4437	-17.8321						-15.7653	-13.4368	-18.0937
					-15.3131	-13.0255	-17.6006						-15.5222	-12.8721	-18.1723
					-14.7932	-12.8014	-16.785						-14.4218	-12.7445	-16.0991
					-14.1494	-12.5594	-15.7393						-14.407	-12.102	-16.7121
					-14.0938	-12.0426	-16.145						-13.8497	-11.8961	-15.8033
					-14.6386	-12.3784	-16.8988						-14.209	-12.8303	-15.5877
					-14.8517	-12.3229	-17.3806						-15.0718	-13.2464	-16.8972
					-14.1984	-12.288	-16.1087						-14.7731	-12.8576	-16.6885
					-14.4135	-13.0331	-15.794						-14.8665	-12.6734	-17.0596
					-15.1889	-12.9861	-17.3916						-14.173	-12.4175	-15.9285
					-15.734	-13.2367	-18.2312						-14.61	-13.0054	-16.2146
					-15.9533	-13.8013	-18.1054						-14.8363	-12.9475	-16.7251
					-14.7446	-12.8698	-16.6194						-14.5973	-11.9479	-17.2467
					-14.2095	-12.3994	-16.0196						-14.0583	-10.9104	-17.2061
					-14.0553	-11.9447	-16.1659						-14.1512	-11.5315	-16.771
					-13.861	-12.1853	-15.5367						-14.7533	-12.9234	-16.5832
					-13.5356	-11.728	-15.3433						-14.3281	-12.4603	-16.1959
					-15.5552	-14.1206	-16.9898						-14.7554	-12.5344	-16.9764
					-15.633	-13.2463	-18.0197						-15.226	-12.9745	-17.4776
					-15.461	-12.6659	-18.2561						-15.4461	-13.3958	-17.4965
					-16.0735	-13.8156	-18.3314						-15.406	-12.9103	-17.9018
					-14.6151	-12.9458	-16.2845						-15.448	-12.961	-17.935
					-13.0792	-11.6034	-14.5551						-15.4981	-13.2791	-17.7171
					-12.9033	-11.0229	-14.7837						-15.283	-13.0862	-17.4798
					-13.4024	-11.3177	-15.4871						-15.734	-13.6051	-17.863
					-14.7458	-12.5274	-16.9643						-15.7772	-13.5264	-18.028
					-15.3686	-13.1758	-17.5615						-15.066	-13.21	-16.9219
					-15.2544	-12.6679	-17.8408						-14.4345	-13.0423	-15.8267
					-15.102	-11.8309	-18.373						-14.656	-13.1243	-16.1878
					-14.9174	-11.6905	-18.1443						-14.6023	-12.6942	-16.5103
					-14.7286	-12.7008	-16.7565						-13.9639	-12.726	-15.2018
					-14.8932	-13.6185	-16.1679						-14.6816	-13.2256	-16.1377
					-16.9831	-15.3068	-18.6594						-16.63	-15.1027	-18.1574
					-18.7811	-16.3307	-21.2314						-17.5323	-15.147	-19.9176
					-16.639	-14.4312	-18.8468						-16.1392	-13.6565	-18.622
					-14.9534	-13.1712	-16.7355						-14.7971	-12.1175	-17.4767
					-14.0586	-12.1023	-16.0149						-13.994	-11.4351	-16.5528
					-11.5059	-10.1681	-12.8436						-13.5652	-12.089	-15.0414
					-11.2865	-9.77177	-12.8012						-13.7997	-11.9305	-15.6689
					-11.9749	-10.4141	-13.5356						-13.5383	-11.4363	-15.6403
					-11.4038	-10.2368	-12.5708						-12.998	-10.7003	-15.2958
					-12.8554	-11.1669	-14.5439						-13.8729	-11.7493	-15.9964
					-15.3727	-13.6628	-17.0827						-15.2274	-13.401	-17.0538
					-16.1477	-14.0928	-18.2026						-15.832	-12.813	-18.8509
					-14.61	-13.0463	-16.1737						-14.0441	-11.7969	-16.2912
					-12.5436	-11.0461	-14.0411						-12.4091	-11.2911	-13.5272
					-12.8517	-11.1875	-14.5158						-12.8683	-11.2751	-14.4614
					-14.6825	-12.7803	-16.5848						-14.1167	-12.292	-15.9414
					-15.1871	-13.0812	-17.2931						-15.316	-13.4541	-17.1779
					-14.9096	-12.4084	-17.4109						-16.2603	-14.2812	-18.2395
					-15.4709	-12.7615	-18.1803						-14.8289	-12.9899	-16.6678
					-15.302	-13.3851	-17.219						-14.1397	-12.6335	-15.6458
					-13.9559	-12.5651	-15.3467						-13.5642	-12.1309	-14.9975
					-14.2343	-12.6919	-15.7767						-13.2326	-11.7925	-14.6726
					-15.09	-12.4773	-17.7028						-13.5639	-12.1487	-14.9792
					-15.5546	-13.0298	-18.0794						-13.9049	-12.0065	-15.8032
					-15.1712	-13.2529	-17.0896						-14.9734	-12.794	-17.1529
					-14.2364	-12.5897	-15.8831						-14.3675	-12.2103	-16.5247
					-15.4745	-13.157	-17.792						-15.4258	-13.3169	-17.5347
					-17.9304	-15.6399	-20.2209						-18.0101	-15.4177	-20.6024
					-19.349	-17.4469	-21.251						-19.1173	-16.596	-21.6386
					-18.3829	-16.1103	-20.6555						-18.8265	-15.9529	-21.7001
					-16.1373	-14.3519	-17.9226						-17.0513	-14.2172	-19.8855
					-15.8514	-14.2154	-17.4874						-15.0051	-13.4634	-16.5469
					-16.4834	-14.6319	-18.3349						-15.4825	-14.0307	-16.9343
					-17.4606	-15.6007	-19.3206						-16.8041	-15.0762	-18.5321
					-17.8813	-16.2779	-19.4848						-18.0202	-16.0012	-20.0392
					-17.9296	-16.3446	-19.5145						-17.8224	-15.951	-19.6937
					-16.9516	-15.1039	-18.7993						-16.0657	-14.5491	-17.5822
					-15.8497	-14.0221	-17.6773						-15.5671	-13.6775	-17.4566
					-14.2561	-12.1222	-16.39						-15.6259	-13.1874	-18.0644
					-14.9558	-12.9518	-16.9599						-15.9708	-14.0666	-17.8751
					-17.2624	-15.1493	-19.3755						-17.154	-15.2803	-19.0278
					-18.4225	-16.4682	-20.3768						-17.4082	-15.1481	-19.6683
					-15.6582	-14.0481	-17.2684						-15.3802	-13.3992	-17.3611
					-13.1693	-11.8045	-14.5342						-13.6832	-11.4666	-15.8997
					-12.3351	-11.0135	-13.6566						-13.3671	-11.6265	-15.1077
					-12.4224	-11.2759	-13.569						-13.4327	-11.6197	-15.2456
					-14.1888	-12.7646	-15.613						-14.7979	-12.9195	-16.6762
					-14.5701	-12.8554	-16.2849						-14.7867	-13.0807	-16.4928
					-13.9764	-11.7222	-16.2307						-14.4915	-11.9605	-17.0224
					-12.866	-10.922	-14.81						-14.2071	-11.2924	-17.1219
					-12.233	-10.679	-13.7869						-13.3805	-11.2795	-15.4815
					-12.9309	-11.397	-14.4648						-14.8161	-13.1231	-16.509
					-13.7726	-12.5884	-14.9567						-17.0035	-15.0213	-18.9856
					-14.8662	-13.1644	-16.568						-16.9176	-15.3639	-18.4713
					-14.8735	-13.6213	-16.1257						-15.6987	-14.0129	-17.3844
					-15.495	-14.4648	-16.5253						-15.7618	-14.6612	-16.8625
					-15.8747	-14.555	-17.1943						-15.5036	-14.0355	-16.9716
					-15.0249	-13.1268	-16.923						-14.0127	-12.4913	-15.5341
					-15.4289	-13.3613	-17.4964						-15.205	-13.6441	-16.766
					-14.7385	-12.486	-16.991						-16.2825	-14.3753	-18.1898
					-12.8292	-11.8575	-13.8008						-15.6802	-13.654	-17.7063
					-13.5842	-12.4189	-14.7495						-15.3168	-12.7695	-17.8642
					-15.189	-13.1779	-17.2001						-15.9602	-13.93	-17.9905
					-14.8356	-12.5605	-17.1106						-16.2249	-14.2107	-18.239
					-14.0222	-12.0355	-16.0089						-16.4688	-14.7392	-18.1983
					-14.6868	-12.2638	-17.1098						-16.9556	-15.4117	-18.4995
					-14.4664	-12.3084	-16.6243						-16.0619	-14.6186	-17.5051
					-14.1529	-12.7198	-15.586						-15.2896	-13.4856	-17.0937
					-14.7	-13.0106	-16.3895						-16.0137	-13.8076	-18.2198
					-14.4325	-12.9363	-15.9286						-15.1954	-13.0441	-17.3468
					-15.3162	-12.8585	-17.7738						-14.2835	-12.9479	-15.6191
					-16.5165	-14.0227	-19.0103						-15.9668	-14.1069	-17.8268
					-15.5638	-13.5651	-17.5625						-17.5168	-14.3461	-20.6875
					-14.5284	-12.9396	-16.1172						-17.3375	-14.1219	-20.553
					-15.2283	-13.1713	-17.2852						-16.8991	-14.861	-18.9373
					-15.244	-13.5583	-16.9297						-16.9282	-14.6196	-19.2367
					-14.8308	-13.3195	-16.3421						-17.3084	-14.6932	-19.9236
					-14.8202	-12.467	-17.1733						-16.8684	-14.6888	-19.048
					-14.7566	-12.9548	-16.5584						-16.6796	-14.3416	-19.0175
					-14.3158	-12.7997	-15.832						-16.2544	-14.0926	-18.4162
					-14.3735	-12.4078	-16.3391						-16.0109	-14.0622	-17.9596
					-13.827	-11.8594	-15.7947						-15.9717	-14.2499	-17.6935
					-13.0166	-11.3117	-14.7216						-15.2141	-13.3729	-17.0553
					-12.9882	-10.6336	-15.3428						-14.9468	-12.6488	-17.2447
					-13.4622	-10.9563	-15.9681						-15.5741	-13.6376	-17.5105
					-14.667	-12.5707	-16.7633						-15.1406	-13.5032	-16.7781
					-14.9601	-13.3117	-16.6085						-15.5914	-14.2668	-16.9161
					-15.0832	-13.5389	-16.6276						-15.7801	-13.8097	-17.7505
					-16.1845	-14.2085	-18.1604						-15.9733	-13.7302	-18.2165
					-15.1575	-13.1049	-17.2101						-15.303	-13.5949	-17.011
					-14.0633	-12.4707	-15.656						-14.3155	-12.6384	-15.9925
					-13.1464	-11.187	-15.1057						-13.9863	-12.3198	-15.6527
					-13.3618	-11.7685	-14.9551						-14.2309	-12.522	-15.9398
					-14.4343	-12.9599	-15.9087						-15.0283	-13.1891	-16.8676
					-15.7669	-14.2842	-17.2496						-16.6685	-14.7331	-18.604
					-15.8088	-14.4851	-17.1324						-16.9227	-15.1037	-18.7418
					-14.8202	-13.6354	-16.0049						-15.4965	-14.3343	-16.6587
					-14.8679	-13.2629	-16.473						-13.8057	-12.8866	-14.7249
					-15.5084	-14.2266	-16.7901						-14.3077	-12.3865	-16.2288
					-14.4244	-12.6772	-16.1716						-16.0205	-12.8898	-19.1512
					-13.2343	-11.8091	-14.6595						-16.0524	-13.1669	-18.938
					-13.5165	-11.4219	-15.6111						-14.9849	-12.1361	-17.8336
					-13.8572	-12.6313	-15.083						-13.6555	-11.9718	-15.3393
					-13.3902	-12.0388	-14.7416						-14.0663	-12.4312	-15.7014
					-12.8743	-10.6975	-15.051						-14.5509	-12.6171	-16.4848
					-12.3444	-10.6909	-13.9978						-14.6201	-12.6384	-16.6018
					-11.197	-9.64817	-12.7459						-13.6426	-11.9338	-15.3513
					-11.1595	-9.74857	-12.5705						-12.9656	-11.2835	-14.6477
					-11.5305	-10.6718	-12.3892						-12.2984	-10.2475	-14.3493
					-11.7438	-10.6809	-12.8066						-12.3297	-9.90889	-14.7506
					-11.3168	-10.0724	-12.5613						-13.2299	-11.5034	-14.9564
					-11.1132	-9.81029	-12.4162						-13.007	-11.0856	-14.9284
					-11.9686	-10.7052	-13.2319						-11.3974	-9.80517	-12.9896
					-12.0546	-10.7375	-13.3717						-11.2469	-9.89053	-12.6033
					-13.0441	-11.666	-14.4223						-12.582	-10.6802	-14.4838
					-13.4831	-12.4021	-14.5641						-13.4706	-11.5365	-15.4047
					-13.7917	-11.3842	-16.1993						-13.8249	-12.1995	-15.4502
					-13.9538	-11.9311	-15.9764						-13.5507	-11.9688	-15.1326
					-13.5214	-11.4215	-15.6214						-12.9359	-10.8156	-15.0562
					-15.059	-12.5766	-17.5414						-12.928	-11.1015	-14.7546
					-16.433	-14.6615	-18.2045						-14.2734	-12.8942	-15.6526
					-14.9635	-13.478	-16.4491						-14.475	-13.1311	-15.819
					-14.3813	-12.9259	-15.8367						-14.014	-12.3602	-15.6677
					-14.7155	-12.7765	-16.6545						-13.7679	-11.2427	-16.2931
					-14.2443	-12.9369	-15.5517						-13.4365	-11.759	-15.1139
					-14.483	-12.9047	-16.0614						-14.6774	-12.8797	-16.475
					-15.4038	-12.9791	-17.8284						-15.8655	-14.3648	-17.3661
					-16.7935	-14.9587	-18.6283						-17.1255	-14.5856	-19.6654
					-19.2754	-17.7844	-20.7665						-18.8978	-16.4036	-21.392
					-20.7432	-19.1055	-22.381						-19.6219	-18.0706	-21.1731
					-20.269	-18.3121	-22.226						-18.4459	-17.1297	-19.7621
					-20.2344	-17.4881	-22.9807						-18.244	-16.0074	-20.4806
					-19.5488	-16.24	-22.8577						-17.8836	-15.7473	-20.0199
					-17.7776	-15.2635	-20.2916						-16.9894	-15.6208	-18.3579
					-17.3573	-16.0135	-18.7012						-16.8028	-15.2992	-18.3064
					-17.5829	-15.852	-19.3138						-16.34	-14.5155	-18.1645
					-17.5143	-15.5795	-19.4491						-15.8406	-14.2858	-17.3954
					-17.3175	-14.8092	-19.8258						-15.9412	-14.4508	-17.4315
					-16.6228	-13.4576	-19.788						-15.4333	-14.389	-16.4775
					-14.6667	-12.3547	-16.9788						-15.3533	-13.9475	-16.759
					-14.7593	-13.3354	-16.1832						-16.3503	-14.1709	-18.5298
					-15.3866	-13.7119	-17.0613						-16.1474	-13.9197	-18.3751
					-15.0885	-13.6427	-16.5342						-14.967	-12.8773	-17.0566
					-14.4838	-12.5524	-16.4153						-14.8858	-13.0149	-16.7567
					-13.4819	-12.1511	-14.8126						-14.9937	-13.3751	-16.6122
					-13.3864	-12.3726	-14.4003						-15.024	-12.4611	-17.5869
					-13.4775	-12.2028	-14.7521						-14.9645	-12.3833	-17.5457
					-13.7181	-11.3869	-16.0494						-16.3761	-14.2693	-18.4829
					-14.2671	-11.9687	-16.5655						-16.691	-14.3222	-19.0598
					-15.1966	-13.3971	-16.9961						-15.8838	-13.7729	-17.9947
					-15.6425	-13.6868	-17.5983						-15.5836	-13.8156	-17.3517
					-15.6411	-13.9311	-17.3511						-15.8876	-13.7298	-18.0454
					-15.4656	-13.8311	-17.1001						-16.6829	-15.1966	-18.1692
					-16.3874	-15.046	-17.7289						-17.2311	-15.7562	-18.706
					-16.5347	-15.1803	-17.8891						-16.4645	-14.6493	-18.2797
					-15.9968	-14.5765	-17.4172						-16.0912	-14.5096	-17.6729
					-16.2315	-14.1904	-18.2727						-15.9933	-15.0892	-16.8973
					-16.6454	-14.1039	-19.1869						-15.8726	-14.0358	-17.7095
					-16.9519	-14.7351	-19.1686						-16.0709	-13.928	-18.2138
					-16.6959	-14.6814	-18.7104						-16.0079	-13.4441	-18.5717
					-16.2694	-13.7765	-18.7624						-15.9149	-13.6919	-18.138
					-16.7505	-14.246	-19.2549						-16.2177	-14.8588	-17.5765
					-16.9847	-14.7182	-19.2513						-16.7506	-15.4558	-18.0455
					-16.9891	-14.4321	-19.5462						-17.3722	-15.8526	-18.8917
					-17.3677	-15.2107	-19.5247						-17.4002	-15.6005	-19.2
					-16.4895	-14.561	-18.4181						-17.2315	-14.8114	-19.6515
					-16.578	-14.7536	-18.4025						-16.4158	-14.1353	-18.6962
					-16.4697	-14.4358	-18.5036						-16.0881	-14.7195	-17.4568
					-16.6127	-14.717	-18.5084						-16.125	-14.3468	-17.9031
					-16.265	-14.1782	-18.3519						-14.6708	-12.4702	-16.8713
					-14.0656	-12.5068	-15.6245						-14.431	-12.2989	-16.5631
					-13.7026	-11.9962	-15.4091						-16.0012	-13.319	-18.6835
					-14.7382	-13.1207	-16.3557						-16.3502	-14.2672	-18.4332
					-14.8437	-13.3349	-16.3526						-16.2568	-13.821	-18.6926
					-14.9956	-13.1179	-16.8732						-15.9028	-12.5651	-19.2404
					-15.2433	-13.5229	-16.9637						-16.0573	-13.6614	-18.4533
					-15.442	-13.7701	-17.1139						-16.9569	-14.7166	-19.1972
					-15.7748	-13.6412	-17.9084						-17.0257	-14.8639	-19.1876
					-14.6681	-12.5094	-16.8268						-15.9848	-14.3127	-17.6569
					-14.2054	-12.3614	-16.0494						-15.7809	-13.8885	-17.6732
					-14.8862	-13.0497	-16.7227						-15.3201	-13.1406	-17.4997
					-16.2352	-14.6311	-17.8393						-15.7964	-14.1001	-17.4926
					-16.3791	-14.3584	-18.3999						-16.6043	-15.0843	-18.1244
					-16.2594	-13.0414	-19.4774						-16.2904	-13.9913	-18.5895
					-16.3555	-13.5623	-19.1488						-15.4821	-12.839	-18.1252
					-15.4003	-12.6751	-18.1255						-15.4052	-12.6834	-18.127
					-15.2167	-12.9247	-17.5087						-15.7037	-13.1238	-18.2835
					-16.4201	-14.602	-18.2381						-15.5275	-13.163	-17.8919
					-17.2176	-14.7308	-19.7044						-14.4474	-12.2586	-16.6362
					-15.8885	-13.891	-17.886						-14.0299	-12.2606	-15.7992
					-14.6516	-12.4962	-16.807						-14.9009	-13.0882	-16.7137
					-15.2367	-13.4483	-17.0252						-15.2702	-13.7022	-16.8382
					-16.7292	-13.7807	-19.6778						-15.5364	-14.0296	-17.0432
					-16.9208	-14.2643	-19.5774						-16.7935	-14.8708	-18.7162
					-16.968	-14.8455	-19.0904						-16.9421	-13.8409	-20.0432
					-17.6614	-16.2431	-19.0797						-17.3738	-14.1609	-20.5868
					-21.0867	-18.3906	-23.7827						-17.8055	-15.2845	-20.3266
					-23.8575	-19.4232	-28.2919						-18.0846	-15.89	-20.2792
					-24.5723	-20.3981	-28.7465						-18.6133	-16.0857	-21.1409
					-23.6429	-19.8152	-27.4706						-20.382	-17.6706	-23.0935
					-21.9935	-19.349	-24.6381						-21.6657	-18.9641	-24.3674
					-19.7932	-17.6576	-21.9288						-20.5626	-17.7883	-23.337
					-13.7839	-12.3938	-15.174						-14.585	-12.6882	-16.4819
					-12.9298	-11.9584	-13.9013						-12.9848	-11.1283	-14.8413

## Sheet: SuplFig3
		Rest Only																				Movie Only
Network Name		Emissions																		Network Name		Emissions
			State1	State2	State3	State4	State5	State6	State7	State8	State9	State10											State1	State2	State3	State4	State5	State6	State7	State8	State9	State10
ASN		Network1	0.141111	0.0662651	-0.0665529	-0.00835681	-0.143963	-0.0416011	0.074585	-0.147422	0.0675906	-0.0468141								ASN		Network1	-0.463969	-0.592722	0.00745115	-0.00754087	-0.278095	0.292636	0.545733	0.327314	-0.0596694	0.362401
AUD		Network2	0.102825	-0.0983284	0.191406	0.0926319	-0.0403719	0.0058028	-0.000558562	-0.106597	0.0550014	-0.131934								AUD		Network2	-0.560045	-0.17722	-0.715765	0.0701909	-0.269117	1.04529	0.0999174	-0.367582	1.1677	-0.443058
VSN		Network3	0.179641	0.149307	-0.243698	0.04157	-0.103139	-0.0555654	-0.0723403	-0.136778	0.117907	-0.0146116								VSN		Network3	-0.648156	-0.0870145	-0.199516	0.119439	-0.0439616	0.312413	0.07517	-0.0682418	0.349485	0.154318
dDMN		Network4	-0.0866982	-0.0598939	0.0237682	-0.0442859	-0.189828	-0.0114549	-0.276725	0.107087	0.405325	0.0912903								dDMN		Network4	-0.447284	0.0520585	0.0926948	-0.419616	-0.0360474	0.457797	0.0772977	0.37001	-0.10638	0.0252959
BGN		Network5	0.0553789	-0.135441	0.0794994	0.0343075	-0.107162	-0.0264657	-0.180488	-0.215525	0.00329893	0.406873								BGN		Network5	-0.129044	0.173277	-0.431617	0.399409	0.456755	0.281173	-0.86583	-0.835764	0.910688	-0.194341
RECN		Network6	0.105788	-0.147727	0.218611	-0.0298663	-0.238565	0.0592578	-0.133156	-0.176027	0.3077	-0.0632398								RECN		Network6	-1.17012	0.454154	0.134466	-0.347399	0.0381176	0.872215	-0.143646	-0.671415	0.613037	-0.562615
hVIS		Network7	-0.0231981	-0.0485891	0.0925134	-0.0247878	-0.177228	-0.0209259	-0.286369	-0.0604905	0.179871	0.305751								hVIS		Network7	-0.245511	0.180439	0.0888803	-0.237987	0.121215	-0.00555681	-0.234285	0.319441	0.049882	0.184579
vDMN		Network8	0.201197	-0.105031	0.11781	0.0365702	-0.097372	0.0174385	0.016736	-0.226855	-0.0473481	0.0255087								vDMN		Network8	-0.707647	-0.194538	-0.113716	0.584921	0.0114726	0.0602728	-0.044546	-0.287195	0.368538	-0.0962156
PRE		Network9	-0.0472509	0.00459955	-0.0908134	-0.0902946	-0.0129276	-0.0368163	-0.333312	0.0201249	0.217159	0.262008								PRE		Network9	0.0695132	-0.581819	-0.0768688	-0.188805	-0.247695	0.367278	0.387346	0.3598	0.100425	0.00291185
pVIS		Network10	0.205092	-0.0512201	-0.0766217	-0.0143774	0.0196326	0.0161494	-0.193095	-0.152266	-0.122567	0.241064								pVIS		Network10	0.44234	-0.692841	-0.117638	0.0204079	-0.113882	0.223608	0.169742	0.0869847	0.178212	-0.0667238
PSN		Network11	0.00774381	0.0643752	-0.0302274	0.0132261	-0.0806862	-0.0829863	-0.03415	0.0254499	0.00155383	0.130912								PSN		Network11	-0.211516	-0.0198082	0.054233	0.0289766	0.231294	0.136822	-0.251882	-0.0970443	0.0140375	-0.0594243
SMN		Network12	-0.114426	-0.231083	0.167584	0.128225	-0.0963978	0.021638	-0.134839	-0.042629	0.191978	0.173606								SMN		Network12	0.21035	0.265803	-0.288957	-0.161109	-0.0597816	0.0730483	-0.171131	-0.084965	0.512335	0.0213046
LAN		Network13	0.170331	-0.145	0.124278	0.020491	-0.123872	-0.0273522	-0.261013	0.0383466	-0.0760978	0.307186								LAN		Network13	-0.288101	0.396225	0.269402	-0.275878	0.274654	0.232903	-0.755402	-0.0917322	0.307141	-0.219211
LECN		Network14	0.146986	-0.153718	0.155686	0.0989219	-0.287507	0.0113897	-0.257616	-0.121795	0.0157068	0.36442								LECN		Network14	-0.000550765	-0.0750937	-0.283949	0.593671	0.258339	-0.416765	-0.66551	-0.31155	0.857136	0.19927
		Rest Only																		Movie Only
		State Emissions, Session A																		State Emissions, Session A
		P1	P2	P3	P4	P5	P6	P7	P8	P9	P10	P11	P12	P13	P14	ConsistencyLevel	ConsistentState			P1	P2	P3	P4	P5	P6	P7	P8	P9	P10	P11	P12	P13	P14	ConsistencyLevel	ConsistentState
		10	6	10	9	4	2	5	1	4	2	9	6	7	7	0	NaN			6	9	6	6	6	2	9	6	6	6	9	6	6	6	0	NaN
		10	10	10	9	4	2	5	1	4	2	9	6	7	7	0	NaN			6	9	6	6	6	2	9	6	6	6	9	6	9	6	0	NaN
		10	9	10	9	4	2	5	1	4	2	10	6	7	7	0	NaN			6	9	6	6	8	2	9	6	6	6	9	6	9	6	0	NaN
		10	9	10	9	4	2	5	1	4	2	10	6	7	7	0	NaN			6	9	9	6	8	2	9	6	6	9	9	6	9	6	0	NaN
		10	9	1	9	4	2	5	1	4	2	10	6	7	1	42.8571	NaN			1	8	9	4	8	2	1	10	9	9	9	6	9	6	71.4286	6
		10	9	1	6	4	2	5	1	4	7	10	6	7	1	42.8571	NaN			1	8	9	4	1	2	1	10	9	9	1	5	1	10	64.2857	1
		10	7	1	6	2	2	5	1	9	7	10	6	7	1	42.8571	NaN			1	8	1	1	1	8	1	10	1	1	1	3	1	10	71.4286	1
		10	7	1	6	2	6	5	1	9	7	10	6	7	9	50	NaN			1	8	1	1	1	8	1	10	1	1	1	3	1	10	78.5714	1
		7	7	1	6	2	6	5	1	9	7	7	6	3	9	42.8571	NaN			1	8	1	1	1	8	1	7	1	1	1	3	1	10	78.5714	1
		7	7	1	6	2	6	5	1	9	7	7	6	3	9	42.8571	NaN			1	8	1	1	1	8	1	7	1	7	1	3	1	10	78.5714	1
		7	7	1	6	2	6	5	3	9	7	7	6	3	9	42.8571	NaN			1	1	1	1	1	8	5	7	1	7	3	3	1	10	78.5714	1
		7	7	1	1	2	3	5	3	7	7	7	6	3	9	50	NaN			3	1	1	1	3	8	5	1	1	7	3	4	1	10	78.5714	1
		7	7	1	1	9	3	5	3	7	7	7	6	3	9	42.8571	NaN			3	7	1	1	3	8	5	1	4	7	7	4	1	10	78.5714	1
		7	10	1	1	9	3	1	3	7	7	7	6	3	9	42.8571	NaN			3	7	1	3	3	8	5	1	4	7	7	4	1	10	71.4286	1
		7	10	1	1	9	9	1	3	8	6	7	6	3	9	42.8571	NaN			3	7	1	3	3	8	7	1	4	7	7	4	1	10	57.1429	1
		7	10	1	1	7	9	1	3	8	6	7	6	3	9	42.8571	NaN			3	2	3	3	3	8	7	1	8	3	3	4	7	10	57.1429	3
		2	10	1	1	7	9	1	3	8	6	7	6	3	9	42.8571	NaN			3	2	3	3	3	8	8	1	8	3	3	3	7	10	57.1429	3
		2	7	1	9	7	9	1	3	8	6	7	6	3	9	42.8571	NaN			3	2	3	3	3	8	8	2	8	3	3	3	7	10	57.1429	3
		2	7	1	9	7	9	1	3	8	6	7	6	3	5	42.8571	NaN			3	2	3	7	2	10	8	2	8	3	3	3	7	10	57.1429	3
		2	6	1	9	3	9	1	9	8	6	7	6	10	5	42.8571	NaN			8	2	3	7	2	10	8	2	8	3	3	3	3	2	57.1429	3
		2	6	1	9	3	3	1	9	8	6	7	6	10	5	42.8571	NaN			8	2	7	7	2	10	2	6	8	3	5	3	3	2	57.1429	3
		2	6	1	9	3	3	1	9	8	6	9	6	10	5	42.8571	NaN			8	7	7	7	3	10	2	6	8	3	2	3	3	2	57.1429	3
		2	10	10	9	3	3	1	9	8	6	9	6	10	5	35.7143	NaN			8	7	7	7	3	10	2	6	8	3	2	6	6	9	57.1429	6
		2	10	10	9	3	3	1	9	9	6	9	6	10	3	35.7143	NaN			7	7	6	7	6	10	2	6	8	6	2	6	6	9	71.4286	9
		6	10	10	9	3	3	1	10	9	6	9	6	10	3	28.5714	NaN			7	7	6	8	6	10	2	6	8	6	6	6	6	9	78.5714	9
		6	7	1	9	3	3	1	10	9	6	9	6	10	3	28.5714	NaN			7	7	6	8	6	10	6	6	9	6	6	6	9	9	78.5714	9
		6	7	1	9	3	3	1	10	9	6	9	7	10	3	28.5714	NaN			7	7	6	8	9	10	6	6	9	9	6	6	9	9	78.5714	9
		6	7	1	9	2	3	1	1	9	6	7	7	10	3	35.7143	NaN			9	9	9	9	9	10	6	9	9	9	6	6	9	9	78.5714	9
		6	7	1	9	2	3	1	1	9	6	7	7	10	3	28.5714	NaN			9	9	9	9	9	10	9	9	9	9	7	2	9	9	78.5714	9
		6	7	1	9	2	2	1	1	9	6	7	5	10	3	28.5714	NaN			9	9	9	9	9	10	9	9	9	9	7	2	9	9	78.5714	9
		6	2	1	9	2	2	1	1	9	6	7	5	10	3	35.7143	NaN			9	9	9	9	9	10	9	9	9	9	7	2	9	10	78.5714	9
		6	2	9	9	2	2	1	1	9	6	5	5	10	5	28.5714	NaN			1	9	5	9	9	10	9	9	9	9	7	2	5	10	78.5714	9
		6	2	9	9	2	6	1	1	9	6	5	5	7	5	28.5714	NaN			3	9	5	2	9	10	9	5	9	5	7	5	5	10	78.5714	9
		6	2	9	9	2	6	1	1	9	6	5	6	7	5	28.5714	NaN			3	5	5	2	2	2	5	5	6	5	2	5	5	2	78.5714	9
		6	9	1	9	2	6	1	1	9	6	5	6	7	5	42.8571	NaN			3	5	5	2	2	2	5	5	6	5	2	5	5	2	71.4286	9
		6	9	1	9	10	6	1	1	9	6	10	6	7	10	42.8571	NaN			3	7	2	2	2	2	5	5	6	5	2	5	5	2	71.4286	5
		6	9	1	8	10	6	1	1	9	6	10	6	7	10	35.7143	NaN			7	7	2	3	2	2	2	5	6	5	2	5	5	10	71.4286	5
		6	9	1	8	10	6	1	1	9	6	10	6	7	1	42.8571	NaN			7	7	2	10	2	2	2	7	6	5	2	3	5	10	71.4286	5
		6	9	1	8	10	6	1	10	9	10	2	6	7	1	42.8571	NaN			7	7	2	10	2	5	2	7	5	5	2	1	5	10	71.4286	5
		6	9	1	8	9	6	1	10	9	10	2	6	3	1	42.8571	NaN			5	7	2	10	2	5	2	7	5	5	2	1	5	10	64.2857	5
		6	9	1	8	9	6	1	10	9	10	2	6	3	1	42.8571	NaN			5	7	2	8	8	5	2	7	4	5	2	1	5	10	57.1429	5
		6	9	1	8	9	6	1	10	9	10	1	6	3	9	42.8571	NaN			5	9	2	8	8	5	2	3	4	5	2	5	5	10	50	NaN
		6	8	1	1	9	6	1	10	9	10	1	6	3	9	42.8571	NaN			5	9	2	8	9	5	2	3	4	5	2	5	5	10	50	NaN
		6	8	1	1	9	6	1	10	9	10	1	6	3	9	50	NaN			5	9	9	5	9	5	2	3	4	5	2	5	5	10	50	NaN
		6	7	7	1	9	6	1	9	9	9	1	6	3	9	50	NaN			5	9	9	5	9	5	2	3	4	7	3	5	5	10	64.2857	7
		6	7	7	1	9	6	1	9	9	9	1	6	3	9	57.1429	9			5	9	1	5	1	5	2	3	4	7	7	5	5	10	64.2857	7
		6	10	7	1	9	6	1	9	9	9	1	6	3	9	50	NaN			5	6	1	6	1	5	8	3	10	7	7	5	7	10	71.4286	7
		6	10	7	1	3	6	3	9	9	7	9	6	3	9	50	NaN			5	7	1	6	7	5	8	3	10	7	7	1	7	10	92.8571	7
		6	2	7	1	3	6	3	9	9	7	9	6	3	9	50	NaN			7	7	1	7	7	7	8	7	10	7	7	1	7	10	92.8571	7
		6	2	7	9	3	6	3	10	9	7	9	6	3	9	50	NaN			7	7	1	7	7	7	8	7	10	7	7	1	7	10	92.8571	7
		6	2	7	9	3	5	3	10	9	7	9	6	3	8	50	NaN			7	7	1	7	7	7	8	7	10	7	7	7	7	10	92.8571	7
		6	2	7	9	3	5	10	10	9	7	9	6	3	8	42.8571	NaN			7	7	7	7	7	7	7	6	7	7	7	7	7	10	92.8571	7
		6	2	10	9	2	5	10	10	9	7	9	6	3	8	42.8571	NaN			7	7	7	7	7	7	7	6	7	7	7	7	7	10	92.8571	7
		6	2	10	10	2	5	10	10	8	6	10	6	3	8	42.8571	NaN			7	7	7	7	7	7	7	6	7	7	7	7	7	10	92.8571	7
		6	10	10	10	2	6	1	10	8	6	10	6	3	8	42.8571	NaN			7	7	7	7	7	7	7	7	7	7	7	7	7	10	92.8571	7
		6	10	9	10	2	6	1	10	8	6	6	6	3	8	42.8571	NaN			7	7	7	7	7	7	7	7	7	7	7	7	7	10	92.8571	7
		6	10	9	10	2	6	1	10	8	6	6	6	3	8	50	NaN			7	7	7	7	7	7	7	7	7	7	7	7	7	10	92.8571	7
		6	10	9	10	2	2	1	10	8	6	6	6	3	7	50	NaN			7	7	7	9	7	7	7	7	7	7	7	7	7	10	92.8571	7
		6	10	7	9	2	2	1	9	8	5	6	6	3	7	42.8571	NaN			7	9	9	9	7	9	7	7	7	7	9	9	9	10	92.8571	7
		6	10	7	9	2	2	1	9	8	5	7	6	3	7	42.8571	NaN			9	9	9	9	9	9	9	9	7	9	9	9	9	10	92.8571	7
		6	10	7	9	10	6	1	9	8	5	7	6	3	9	42.8571	NaN			9	9	9	9	9	9	9	9	5	9	9	9	9	10	92.8571	7
		6	10	7	5	10	6	1	9	8	5	7	6	3	9	42.8571	NaN			9	9	9	9	9	9	9	9	5	9	9	5	9	10	92.8571	9
		6	10	1	5	10	6	6	9	1	5	7	6	3	5	42.8571	NaN			5	9	9	5	9	5	9	9	5	9	9	5	9	10	92.8571	9
		6	10	1	5	7	6	6	9	1	5	7	6	3	5	35.7143	NaN			5	9	9	5	9	5	5	9	5	9	9	5	9	10	92.8571	9
		6	8	1	5	7	6	6	9	1	5	7	6	3	5	35.7143	NaN			5	9	9	5	1	5	5	9	5	9	9	5	9	10	92.8571	9
		6	8	1	5	7	6	6	9	1	5	7	6	3	5	35.7143	NaN			5	1	5	5	1	5	5	5	5	5	5	5	5	9	85.7143	5
		6	8	1	5	7	6	6	9	1	6	7	6	3	5	35.7143	NaN			5	1	5	5	1	5	5	5	5	5	3	5	5	9	85.7143	5
		6	8	1	5	7	6	7	9	1	6	7	6	3	9	35.7143	NaN			5	2	5	5	1	5	5	5	3	5	3	5	5	5	85.7143	5
		6	8	1	5	7	6	7	9	9	6	7	6	3	9	35.7143	NaN			5	2	5	5	3	5	5	5	3	5	3	5	5	3	85.7143	5
		6	8	1	9	7	6	7	1	9	6	7	6	3	9	35.7143	NaN			5	2	5	3	3	5	5	5	5	3	3	5	5	3	92.8571	5
		6	8	1	9	7	6	10	1	9	6	7	6	3	9	35.7143	NaN			5	3	5	3	3	5	2	5	5	3	3	5	5	3	85.7143	5
		6	1	1	9	7	6	10	1	9	6	9	6	3	10	35.7143	NaN			5	3	5	3	3	5	2	5	5	3	3	5	3	3	100	5
		6	1	1	9	7	2	10	1	9	6	9	6	3	10	35.7143	NaN			5	3	5	3	3	5	2	5	5	3	1	5	3	3	92.8571	5
		6	1	1	9	7	2	10	1	9	6	9	6	3	10	35.7143	NaN			5	5	5	3	3	7	2	5	5	3	1	5	3	3	85.7143	5
		6	1	1	9	7	2	10	9	9	6	9	6	3	9	35.7143	NaN			5	5	5	3	3	7	2	5	5	5	1	7	5	10	78.5714	5
		6	1	1	9	7	2	10	9	9	6	9	6	3	9	35.7143	NaN			5	5	5	3	5	7	2	5	5	5	5	7	5	10	78.5714	5
		6	7	1	9	7	6	10	9	9	5	9	6	3	9	35.7143	NaN			5	5	5	3	5	6	2	5	5	5	5	7	5	10	85.7143	5
		6	7	1	9	7	6	10	10	8	5	9	6	3	9	35.7143	NaN			5	5	5	3	5	6	2	5	5	5	5	5	5	10	78.5714	5
		6	7	1	9	7	6	10	10	8	5	9	6	3	9	35.7143	NaN			5	5	3	3	5	4	6	5	5	5	5	5	5	10	78.5714	5
		6	7	1	9	7	6	10	10	8	5	9	6	3	9	35.7143	NaN			5	3	3	3	3	4	6	5	2	5	5	5	6	10	78.5714	5
		6	7	1	9	7	6	10	10	8	5	9	6	3	8	35.7143	NaN			5	3	3	5	3	4	6	5	2	5	5	5	6	10	78.5714	5
		6	7	1	9	7	6	10	10	8	6	9	6	3	8	42.8571	NaN			3	3	3	5	3	3	7	5	2	2	5	5	6	10	78.5714	5
		6	10	1	10	7	6	10	10	8	6	8	6	3	8	42.8571	NaN			3	3	3	5	7	3	7	5	3	2	4	5	6	10	78.5714	7
		6	10	1	10	10	6	10	9	8	6	8	6	3	8	42.8571	NaN			3	3	7	5	7	7	7	5	5	3	4	5	7	10	92.8571	7
		6	10	1	10	8	6	7	9	8	6	8	6	3	1	42.8571	NaN			7	7	7	5	7	7	7	7	5	3	1	7	7	10	100	7
		6	10	1	10	8	6	7	9	8	6	10	6	3	1	42.8571	NaN			7	7	7	5	7	7	7	7	5	3	1	7	7	10	100	7
		6	10	1	10	1	2	7	9	8	6	10	6	3	1	42.8571	NaN			7	7	7	5	7	7	7	7	7	3	7	7	7	10	100	7
		2	10	1	10	1	2	7	9	8	6	10	6	3	1	35.7143	NaN			7	7	7	7	7	7	7	7	7	7	7	7	7	10	100	7
		2	10	1	10	1	2	7	4	8	6	10	6	3	1	28.5714	NaN			7	7	7	7	7	7	7	7	7	7	7	7	7	7	100	7
		2	10	1	9	1	2	7	4	7	6	10	6	3	1	42.8571	NaN			7	7	7	7	7	7	7	7	7	7	7	7	7	7	100	7
		2	10	1	9	1	2	2	4	7	6	10	6	3	9	35.7143	NaN			7	7	7	7	7	7	7	7	7	7	7	7	7	7	100	7
		2	10	1	9	1	2	2	4	7	6	10	6	3	9	35.7143	NaN			7	7	7	7	2	7	7	7	7	7	7	7	7	8	100	7
		2	10	1	9	3	2	2	4	7	10	10	6	3	1	35.7143	NaN			7	7	7	8	2	7	7	8	7	7	7	7	7	8	100	7
		2	10	1	6	3	2	6	4	7	10	10	6	3	1	28.5714	NaN			7	1	7	8	8	7	7	8	7	7	7	7	7	10	100	7
		2	10	1	6	5	2	6	10	7	9	7	6	3	1	28.5714	NaN			7	1	1	8	8	1	7	8	7	7	7	5	7	10	100	7
		2	10	1	6	5	2	6	10	9	9	7	6	7	8	35.7143	NaN			7	1	1	8	8	1	1	8	7	7	5	5	7	10	85.7143	7
		2	10	1	6	5	2	6	10	9	9	7	6	7	8	35.7143	NaN			5	1	1	8	8	5	1	8	1	9	5	5	7	10	71.4286	7
		2	10	1	9	5	2	6	10	9	9	7	6	7	8	35.7143	NaN			5	1	1	2	8	5	9	5	1	9	5	5	7	10	64.2857	7
		2	10	1	9	3	2	6	10	9	6	7	6	7	8	35.7143	NaN			5	9	1	2	8	5	9	5	1	9	5	5	9	2	50	NaN
		6	10	1	9	3	2	5	9	1	6	7	6	7	8	35.7143	NaN			5	9	1	2	9	5	9	5	9	9	6	5	9	2	57.1429	9
		6	10	1	1	4	2	5	9	1	6	7	6	3	8	35.7143	NaN			5	9	1	2	9	4	2	5	9	5	6	5	9	2	64.2857	5
		6	10	1	1	4	2	5	9	1	5	7	6	3	8	28.5714	NaN			5	1	2	2	9	4	2	9	9	5	6	5	9	2	71.4286	5
		6	10	1	1	4	2	10	9	1	5	7	2	3	8	28.5714	NaN			5	1	2	2	9	4	2	9	9	5	6	5	9	2	71.4286	5
		6	10	1	9	4	2	10	1	8	5	7	2	3	8	28.5714	NaN			5	1	2	2	9	4	8	9	9	5	6	5	5	9	64.2857	5
		6	10	1	9	4	2	10	1	8	5	10	2	3	8	28.5714	NaN			5	1	3	5	8	4	8	9	5	5	2	5	5	9	57.1429	2
		6	10	1	9	4	2	10	1	8	5	10	2	5	8	28.5714	NaN			5	3	3	5	8	4	8	9	5	5	2	7	5	5	57.1429	2
		6	10	1	9	4	2	7	1	8	5	10	2	5	8	35.7143	NaN			5	3	3	5	8	4	8	2	5	5	2	7	5	5	57.1429	2
		6	10	9	9	2	2	7	1	8	5	10	6	5	8	35.7143	NaN			5	3	3	2	8	3	2	2	2	5	2	7	5	5	71.4286	3
		6	10	9	9	2	2	7	9	8	5	7	6	5	8	35.7143	NaN			5	3	3	2	8	3	2	2	2	2	2	7	5	2	71.4286	3
		6	10	9	9	2	2	6	9	4	5	7	6	5	7	42.8571	NaN			5	3	3	2	8	3	8	3	2	2	3	3	5	2	71.4286	3
		6	10	9	7	2	2	6	9	4	10	7	6	1	7	42.8571	NaN			5	3	3	2	8	3	8	3	2	3	3	3	5	2	78.5714	3
		6	10	7	7	2	2	9	9	4	10	7	6	1	7	42.8571	NaN			5	3	3	3	8	3	4	3	3	3	3	5	5	3	78.5714	3
		6	10	7	7	10	2	9	4	4	10	7	6	3	7	50	NaN			5	3	3	3	1	3	4	3	3	3	3	5	5	4	78.5714	3
		6	10	10	7	10	2	9	4	9	10	7	3	3	9	50	NaN			5	1	3	3	1	4	4	3	3	3	3	4	5	4	78.5714	3
		6	10	10	1	10	2	7	4	9	10	7	3	3	9	42.8571	NaN			4	1	4	3	3	4	4	3	3	3	3	4	5	4	78.5714	3
		6	10	10	1	10	2	7	4	9	10	7	3	3	9	35.7143	NaN			4	1	4	3	5	4	4	3	10	3	4	4	4	4	78.5714	4
		6	10	10	1	10	2	7	4	9	9	8	2	3	9	35.7143	NaN			4	1	4	3	5	4	4	4	10	4	4	4	4	4	78.5714	4
		6	10	10	1	10	2	7	4	9	9	8	2	3	9	35.7143	NaN			4	1	4	4	5	4	4	4	10	4	4	4	4	4	85.7143	6
		6	10	1	1	3	2	7	9	9	9	8	2	3	9	35.7143	NaN			4	6	4	4	5	4	6	4	10	4	4	4	4	6	85.7143	6
		6	10	1	1	3	2	7	9	9	9	8	2	3	9	42.8571	NaN			6	6	6	6	2	4	6	4	10	6	3	6	6	6	92.8571	6
		6	10	1	1	3	2	1	9	9	9	8	2	3	9	42.8571	NaN			3	6	6	6	2	6	6	6	10	6	3	6	6	6	92.8571	6
		6	10	1	1	3	2	1	9	9	7	8	6	3	1	42.8571	NaN			3	6	6	5	2	6	6	6	6	6	3	6	6	6	92.8571	6
		6	2	1	1	3	2	1	9	9	7	1	6	3	1	42.8571	NaN			3	6	6	5	2	6	6	6	6	6	3	6	6	6	92.8571	6
		10	2	1	9	3	2	1	1	7	7	1	6	3	1	42.8571	NaN			3	6	6	5	2	6	6	6	6	6	6	6	6	6	92.8571	6
		10	2	1	9	3	2	1	1	7	7	1	6	3	1	42.8571	NaN			6	6	6	5	2	6	6	6	6	6	6	6	6	6	92.8571	6
		10	2	1	9	3	2	1	1	7	7	1	6	3	1	42.8571	NaN			6	6	6	6	2	6	6	6	6	6	6	6	6	6	92.8571	6
		10	2	1	9	3	6	1	1	7	7	1	6	3	1	42.8571	NaN			6	6	6	6	2	6	6	6	6	6	6	6	6	6	92.8571	6
		6	2	1	9	3	6	1	1	7	7	1	6	3	8	35.7143	NaN			6	6	6	6	2	6	6	6	9	6	6	6	6	6	92.8571	6
		6	2	1	9	2	6	1	1	7	7	7	6	3	8	42.8571	NaN			6	2	6	6	2	6	6	2	9	6	6	6	6	6	92.8571	6
		6	2	1	9	2	10	9	1	7	9	7	6	3	8	42.8571	NaN			6	2	6	6	2	6	6	2	9	9	6	6	6	6	92.8571	6
		6	2	1	10	2	10	9	10	9	9	7	6	3	8	50	NaN			8	2	6	6	8	6	6	2	9	9	6	3	6	6	92.8571	6
		6	2	1	10	2	10	9	10	9	10	7	6	3	8	42.8571	NaN			8	2	6	5	8	7	6	3	9	10	1	3	6	8	85.7143	6
		6	2	1	10	2	10	10	10	9	10	7	6	3	8	42.8571	NaN			7	8	3	5	8	5	8	3	5	10	1	3	8	8	71.4286	6
		6	2	1	10	3	10	10	10	9	10	7	6	3	8	42.8571	NaN			7	8	5	5	8	5	8	3	5	10	1	3	8	8	64.2857	4
		6	10	1	10	3	1	10	9	9	6	7	6	3	1	42.8571	NaN			7	8	5	5	8	5	8	3	5	10	7	3	10	8	71.4286	4
		6	10	1	10	3	1	10	9	9	6	7	6	3	1	42.8571	NaN			5	8	1	3	4	5	8	4	5	10	7	4	10	8	78.5714	4
		6	10	1	10	3	1	7	9	9	6	7	6	3	1	50	NaN			5	8	1	3	4	4	8	4	5	10	7	4	10	8	78.5714	4
		6	10	1	10	3	1	7	9	9	6	7	6	3	1	57.1429	10			5	8	1	3	4	4	4	4	4	10	4	4	4	4	78.5714	4
		6	10	1	10	3	1	7	9	9	6	7	6	3	8	35.7143	NaN			5	8	1	7	4	4	4	4	4	4	4	4	4	4	78.5714	4
		6	10	1	10	3	1	7	9	9	6	7	6	3	8	35.7143	NaN			5	7	4	7	4	4	4	4	4	4	4	4	4	4	85.7143	4
		6	10	1	10	10	1	7	5	9	6	7	6	3	8	28.5714	NaN			5	7	4	7	4	4	4	4	4	4	10	4	4	4	85.7143	4
		6	10	1	10	10	1	7	5	9	5	10	6	3	8	35.7143	NaN			5	7	4	7	8	4	4	3	7	4	7	4	4	4	85.7143	4
		6	3	2	10	10	1	7	5	9	5	10	6	3	8	35.7143	NaN			5	7	4	7	8	4	4	3	7	7	7	4	4	4	85.7143	4
		6	3	2	10	10	1	7	5	9	5	10	6	3	8	35.7143	NaN			5	4	4	2	8	4	4	3	7	7	7	4	4	4	85.7143	4
		6	3	6	10	10	1	7	5	9	6	10	6	3	8	35.7143	NaN			5	4	4	2	4	4	4	4	7	7	7	4	4	4	78.5714	4
		6	3	6	9	3	6	7	5	9	6	10	6	3	8	35.7143	NaN			5	4	6	2	4	6	4	4	4	7	7	4	4	4	78.5714	4
		6	10	6	9	3	6	7	5	9	6	10	6	3	8	35.7143	NaN			6	4	6	2	4	6	9	6	4	7	7	4	6	4	71.4286	4
		6	10	6	9	3	6	7	5	9	6	10	6	3	8	35.7143	NaN			6	9	6	6	4	6	9	6	6	7	10	6	6	4	71.4286	4
		6	10	9	5	3	6	7	5	9	6	10	6	3	8	35.7143	NaN			6	9	6	6	4	6	9	6	6	9	10	6	6	9	71.4286	4
		6	10	9	5	3	6	7	9	9	6	10	6	3	8	35.7143	NaN			6	9	6	9	6	6	9	6	6	9	10	6	6	9	71.4286	4
		6	10	1	5	3	6	7	9	9	6	10	6	3	8	35.7143	NaN			6	9	6	9	6	6	9	6	6	9	9	6	6	9	71.4286	6
		6	2	1	5	3	6	7	9	9	6	10	6	3	8	35.7143	NaN			6	9	6	9	8	6	9	6	6	9	9	6	6	6	71.4286	6
		2	2	1	5	3	6	7	9	9	6	10	6	3	8	35.7143	NaN			6	9	6	9	8	4	9	6	6	9	9	4	6	6	71.4286	6
		2	2	1	5	7	6	5	9	9	6	10	6	3	8	28.5714	NaN			4	1	6	9	8	4	9	4	4	9	9	4	6	1	64.2857	6
		2	2	1	5	7	6	5	7	9	5	5	2	3	8	28.5714	NaN			4	1	6	2	1	4	9	4	4	9	1	1	1	1	64.2857	3
		6	2	1	5	7	6	5	7	9	5	5	2	3	8	35.7143	NaN			4	1	4	2	1	4	5	4	4	1	1	1	1	1	78.5714	3
		6	2	1	5	7	6	5	7	9	5	5	2	3	8	42.8571	NaN			4	1	4	3	1	4	5	4	4	1	1	1	1	1	85.7143	3
		6	2	1	5	7	6	5	7	9	5	5	2	3	8	42.8571	NaN			4	8	4	3	1	4	5	4	4	1	1	1	1	1	85.7143	3
		6	2	1	5	7	6	5	7	9	10	5	2	3	8	35.7143	NaN			3	8	4	3	3	3	5	4	3	3	3	1	3	3	85.7143	3
		6	3	1	5	7	6	6	7	7	10	5	6	3	8	35.7143	NaN			3	8	4	3	3	3	2	3	3	3	3	3	3	3	92.8571	3
		6	3	1	5	7	6	6	7	7	10	6	6	3	8	35.7143	NaN			3	2	3	3	3	3	2	3	3	3	3	3	3	3	92.8571	3
		6	3	1	5	7	6	6	7	7	10	6	6	3	8	35.7143	NaN			3	2	3	3	3	3	2	3	3	3	3	3	3	3	100	3
		6	3	1	5	7	2	6	7	7	10	10	6	3	8	35.7143	NaN			3	2	3	3	3	3	2	3	3	3	3	3	3	3	100	3
		6	9	1	5	7	2	6	7	7	10	10	6	3	8	35.7143	NaN			3	3	3	3	3	3	2	3	3	3	3	3	3	3	100	3
		6	9	1	5	7	2	7	7	7	10	10	6	3	1	35.7143	NaN			3	3	3	1	3	3	2	3	3	3	3	3	3	3	100	3
		6	9	1	5	10	2	7	9	7	10	10	6	3	1	35.7143	NaN			3	3	3	1	3	3	3	3	3	3	3	3	3	3	100	3
		6	9	1	5	10	2	7	9	7	10	10	6	3	1	35.7143	NaN			3	3	3	1	3	3	3	3	3	3	3	3	3	3	100	3
		6	9	1	5	2	2	7	9	7	9	10	6	3	1	35.7143	NaN			3	3	3	1	8	3	3	3	3	3	3	3	6	3	100	3
		6	7	1	5	2	2	10	9	7	9	10	6	3	1	35.7143	NaN			3	3	3	1	8	3	3	3	5	3	3	3	6	3	92.8571	3
		6	7	1	5	2	2	10	9	7	9	10	6	3	1	42.8571	NaN			5	3	5	1	4	6	4	5	5	5	5	5	5	5	92.8571	3
		6	7	1	5	2	2	10	9	7	9	10	6	3	1	42.8571	NaN			5	3	5	1	4	6	4	5	5	5	5	5	5	5	92.8571	3
		6	7	9	5	2	2	10	9	7	9	10	6	3	1	50	NaN			5	3	5	5	4	6	4	5	5	5	5	5	5	4	78.5714	3
		6	7	9	5	2	2	10	9	9	9	10	6	3	1	42.8571	NaN			5	3	4	5	4	6	4	5	5	5	4	5	5	4	78.5714	5
		6	7	1	5	3	2	10	9	9	9	10	6	3	9	50	NaN			4	3	4	5	4	6	4	4	7	5	4	5	4	4	85.7143	4
		6	7	1	5	3	2	10	9	9	9	10	6	3	9	50	NaN			4	6	4	5	4	4	9	4	7	5	4	5	4	4	92.8571	4
		6	7	1	5	3	2	9	9	9	5	10	6	3	9	50	NaN			4	6	4	5	4	4	9	4	7	4	4	7	4	4	92.8571	4
		6	7	1	5	3	2	9	10	9	5	10	6	3	9	50	NaN			4	5	4	5	4	4	9	4	7	4	4	7	4	4	100	4
		6	7	9	9	3	2	7	10	9	5	10	6	3	9	50	NaN			4	5	4	4	4	4	2	4	4	4	4	7	4	4	100	4
		6	1	9	9	3	2	7	10	9	5	2	6	3	9	50	NaN			4	5	4	4	4	4	2	4	4	4	4	4	4	4	92.8571	4
		6	1	9	9	3	2	7	5	9	5	2	6	3	9	42.8571	NaN			4	5	4	4	4	4	2	4	9	4	4	4	4	4	92.8571	4
		6	1	9	9	3	2	7	5	9	5	2	6	3	9	35.7143	NaN			4	4	4	4	4	4	2	4	9	4	6	4	4	4	92.8571	4
		6	1	9	9	3	2	7	5	9	5	2	6	3	9	28.5714	NaN			4	4	4	4	4	4	2	4	9	4	6	4	4	4	92.8571	4
		6	1	9	9	3	2	7	5	9	10	2	6	3	9	28.5714	NaN			4	4	4	4	4	4	2	4	9	4	6	4	4	10	92.8571	4
		6	1	9	9	3	2	7	5	9	10	10	6	3	9	28.5714	NaN			4	4	4	4	4	4	8	4	4	4	6	4	4	10	92.8571	4
		6	1	10	1	3	2	7	5	9	10	10	6	3	9	28.5714	NaN			4	4	4	4	4	6	8	4	4	4	6	4	4	10	85.7143	4
		6	1	10	1	3	3	7	5	9	6	10	6	3	9	28.5714	NaN			4	9	4	4	9	6	8	4	4	9	1	4	4	10	85.7143	4
		6	1	10	1	3	3	5	5	8	6	10	6	3	9	35.7143	NaN			4	9	4	4	1	6	8	4	4	9	1	4	6	10	78.5714	4
		6	2	10	9	3	3	5	5	8	6	10	6	3	9	35.7143	NaN			4	9	4	4	1	8	8	4	4	9	1	4	6	10	78.5714	4
		6	2	10	9	3	3	5	10	8	6	10	6	3	9	28.5714	NaN			8	1	1	4	1	8	8	1	1	9	1	1	8	10	71.4286	4
		6	2	10	9	3	3	6	10	8	6	10	6	3	9	35.7143	NaN			8	1	1	1	1	8	8	1	1	1	1	1	8	10	64.2857	1
		6	3	1	7	3	3	6	10	8	9	10	6	3	9	35.7143	NaN			8	1	1	1	1	8	8	1	1	1	1	1	8	10	64.2857	1
		6	3	1	7	3	3	6	10	8	9	10	6	3	9	35.7143	NaN			8	1	1	1	1	8	8	1	1	1	1	1	8	10	71.4286	2
		6	3	1	7	3	3	6	10	8	9	10	6	3	8	35.7143	NaN			8	1	1	1	1	8	8	1	1	1	2	8	8	10	78.5714	2
		6	3	1	9	3	3	6	10	8	9	9	6	3	8	42.8571	NaN			2	1	2	2	1	8	8	2	1	1	2	8	8	10	85.7143	2
		6	10	1	9	3	3	7	10	8	10	9	6	3	8	42.8571	NaN			2	2	2	2	1	2	8	2	1	2	2	8	9	10	85.7143	2
		6	10	1	9	3	6	7	10	8	10	9	6	3	8	42.8571	NaN			2	2	2	2	2	2	9	2	1	2	2	8	9	2	85.7143	2
		6	10	1	9	7	6	7	10	9	10	9	6	3	8	35.7143	NaN			2	8	2	2	2	2	9	2	2	2	2	5	9	2	92.8571	2
		6	10	9	9	7	6	7	10	9	10	9	6	3	8	35.7143	NaN			2	8	2	2	8	2	9	2	2	2	2	5	2	2	100	2
		6	10	9	9	7	6	7	10	9	10	1	6	3	8	28.5714	NaN			2	8	2	2	8	2	8	2	2	2	2	5	2	2	100	2
		6	10	9	9	7	6	7	10	9	10	1	6	3	8	28.5714	NaN			2	8	2	2	8	2	8	3	2	3	3	5	2	2	100	2
		6	10	9	9	7	2	10	10	9	10	1	6	3	8	28.5714	NaN			2	3	2	2	8	2	8	3	2	3	3	2	2	2	92.8571	2
		6	10	9	7	7	2	10	10	9	10	1	6	3	8	35.7143	NaN			2	3	2	2	8	2	2	3	5	3	3	2	3	2	92.8571	2
		6	10	9	7	7	2	10	10	9	10	1	6	3	8	28.5714	NaN			2	3	2	2	2	2	2	3	5	3	3	2	3	10	92.8571	2
		6	10	9	7	7	2	10	10	8	10	1	7	3	8	35.7143	NaN			2	3	2	3	2	2	2	3	5	3	8	3	7	10	71.4286	2
		6	1	9	5	7	2	2	10	8	10	1	7	3	8	42.8571	NaN			3	4	3	3	2	2	2	3	5	3	8	3	7	10	71.4286	2
		6	1	9	5	7	2	2	10	8	9	1	7	3	8	42.8571	NaN			3	4	3	3	2	2	2	3	7	3	8	3	7	7	85.7143	4
		6	1	9	5	7	2	2	6	8	9	1	7	3	8	42.8571	NaN			4	4	7	3	3	8	2	3	7	3	8	3	7	7	92.8571	4
		6	1	9	5	3	2	1	6	8	9	10	7	3	8	42.8571	NaN			4	4	7	3	3	8	8	3	7	3	8	4	7	7	92.8571	4
		10	1	9	5	3	2	1	6	8	9	10	6	3	8	28.5714	NaN			4	4	7	3	3	4	8	4	7	4	4	4	4	4	92.8571	4
		10	1	9	5	3	2	1	6	4	9	10	6	3	8	35.7143	NaN			4	4	4	6	4	4	8	4	4	4	4	4	4	4	92.8571	4
		2	1	9	5	3	2	1	7	4	9	10	6	3	8	35.7143	NaN			6	4	4	6	4	4	4	4	4	4	4	4	4	4	92.8571	4
		2	1	9	5	3	6	1	7	4	9	5	6	7	8	0	0			6	4	6	6	4	4	4	6	4	6	4	4	4	4	0	0
		2	1	9	5	3	6	1	7	4	9	5	6	7	9	0	0			6	6	6	6	4	4	4	6	4	6	6	6	4	4	0	0
		6	1	9	5	3	6	1	7	4	9	6	6	7	9	0	0			6	6	6	6	6	4	4	6	6	6	6	6	6	4	0	0
		6	10	9	4	2	6	1	4	2	9	6	7	7	9	0	0			6	6	6	6	6	4	6	6	6	6	6	6	6	4	0	0
		Rest Only																		Movie Only
		State Emissions, Session B																		State Emissions, Session B
		P1	P2	P3	P4	P5	P6	P7	P8	P9	P10	P11	P12	P13	P14	ConsistencyLevel	ConsistentState			P1	P2	P3	P4	P5	P6	P7	P8	P9	P10	P11	P12	P13	P14	ConsistencyLevel	ConsistentState
		6	5	6	5	4	2	9	9	10	6	7	7	7	10	0	NaN			3	9	6	6	9	6	6	9	6	9	9	6	9	6	0	NaN
		6	5	6	5	4	2	9	9	10	9	7	7	7	10	0	NaN			3	9	6	6	9	6	6	9	6	9	9	6	9	6	0	NaN
		6	5	1	5	4	2	9	9	10	9	7	7	7	10	0	NaN			3	9	6	6	9	6	6	9	6	9	4	6	9	6	0	NaN
		6	5	1	5	4	2	9	9	8	9	7	7	7	10	0	NaN			3	9	6	6	9	10	6	9	10	9	4	6	9	6	0	NaN
		6	5	1	5	4	2	9	9	8	9	7	7	7	7	35.7143	NaN			1	9	6	4	1	10	6	9	10	9	4	6	9	6	78.5714	1
		6	5	1	10	4	2	9	9	8	9	10	7	7	7	42.8571	NaN			1	1	4	4	1	10	1	1	10	5	1	7	1	10	78.5714	1
		6	5	1	10	4	2	9	9	8	9	10	7	7	7	42.8571	NaN			1	1	1	1	1	10	1	1	10	5	1	7	1	10	78.5714	1
		6	5	1	2	4	2	5	9	8	9	10	7	7	7	42.8571	NaN			1	8	1	1	1	10	1	1	1	7	1	7	1	10	78.5714	1
		6	5	1	2	4	2	5	9	9	9	10	7	10	9	42.8571	NaN			1	8	1	8	1	10	1	1	1	7	1	1	1	8	85.7143	1
		6	5	1	2	4	2	5	9	9	9	9	7	10	9	42.8571	NaN			1	8	10	8	1	10	1	1	1	7	2	1	1	8	85.7143	1
		6	5	1	2	4	2	5	1	9	9	9	7	10	9	42.8571	NaN			4	8	10	8	1	10	1	1	1	7	2	1	3	8	85.7143	1
		6	5	1	2	4	2	5	1	9	9	9	7	10	9	35.7143	NaN			4	8	10	8	1	10	10	3	1	10	2	1	3	8	78.5714	1
		6	5	1	2	4	2	1	1	9	9	9	7	10	9	35.7143	NaN			4	3	10	5	1	7	10	3	1	10	3	1	3	1	71.4286	1
		6	5	1	2	4	2	1	1	9	9	9	7	10	9	35.7143	NaN			3	3	10	5	3	7	10	3	3	10	3	1	3	1	71.4286	3
		6	5	1	2	4	2	1	1	9	9	9	10	7	9	28.5714	NaN			3	3	7	5	3	7	10	3	3	10	3	3	3	1	71.4286	3
		6	5	1	6	4	2	1	10	7	9	9	10	7	9	28.5714	NaN			3	3	7	3	3	7	10	3	3	3	3	3	3	1	71.4286	3
		6	5	1	6	4	2	1	10	7	9	7	10	7	9	28.5714	NaN			3	3	7	3	3	10	7	3	3	3	3	3	3	1	78.5714	3
		6	5	1	6	4	6	1	10	7	9	7	10	7	9	28.5714	NaN			3	3	7	3	2	10	7	3	3	3	3	3	3	1	85.7143	3
		6	5	1	6	4	6	1	10	10	9	7	10	7	9	28.5714	NaN			3	3	7	1	2	10	7	3	3	3	3	3	3	1	85.7143	3
		6	5	1	6	4	6	1	10	10	9	7	10	7	9	28.5714	NaN			3	3	7	1	2	7	7	3	3	3	3	5	3	1	85.7143	3
		6	5	1	6	4	6	1	10	10	9	7	10	7	9	28.5714	NaN			7	3	7	1	2	7	7	3	3	3	3	5	3	3	85.7143	3
		6	5	1	6	4	2	1	10	7	9	7	10	7	9	28.5714	NaN			7	3	7	2	3	7	3	3	3	3	3	5	3	3	85.7143	3
		6	5	1	10	4	2	1	6	7	9	7	10	7	9	35.7143	NaN			7	3	6	2	3	9	3	3	3	3	6	5	4	3	78.5714	3
		6	5	1	10	4	2	1	6	7	9	7	10	7	7	35.7143	NaN			6	6	6	2	7	9	6	3	6	6	7	7	9	6	71.4286	3
		6	5	1	10	4	2	1	6	7	8	1	10	7	7	35.7143	NaN			6	6	6	2	7	9	6	6	6	6	7	7	9	6	71.4286	6
		6	5	1	10	4	2	1	6	7	8	1	10	7	7	28.5714	NaN			6	6	6	2	7	9	6	6	9	6	7	7	9	6	71.4286	6
		6	5	1	5	4	2	1	6	7	8	1	6	7	7	35.7143	NaN			6	6	6	9	7	9	6	6	9	9	7	7	6	9	71.4286	6
		6	5	1	5	4	2	1	6	7	8	5	6	7	7	35.7143	NaN			4	9	4	9	7	9	9	9	9	9	7	7	6	9	78.5714	9
		6	1	1	5	4	2	1	10	7	8	5	6	7	7	35.7143	NaN			4	9	4	9	9	9	9	9	9	9	7	7	6	9	78.5714	9
		6	1	1	5	4	2	1	10	7	8	5	6	7	7	35.7143	NaN			4	9	4	9	9	9	9	9	9	9	7	10	6	9	78.5714	9
		6	1	1	5	4	2	1	10	1	7	5	6	7	7	35.7143	NaN			4	9	3	9	9	9	9	9	9	9	7	10	9	9	78.5714	9
		6	1	1	5	4	2	1	10	1	7	5	6	7	7	28.5714	NaN			4	9	3	9	9	9	5	9	9	9	2	9	9	9	78.5714	9
		6	1	1	5	4	2	1	10	1	7	5	6	7	7	28.5714	NaN			4	9	4	1	1	5	5	5	5	9	2	9	9	9	78.5714	9
		6	8	1	5	4	2	1	10	1	7	10	6	7	9	28.5714	NaN			4	5	4	1	1	5	5	5	5	5	2	5	9	2	78.5714	9
		6	8	1	5	4	2	1	10	4	7	10	6	7	9	28.5714	NaN			4	5	4	2	1	2	5	5	2	5	2	5	5	3	85.7143	9
		6	8	1	5	4	2	1	10	4	10	10	6	7	9	28.5714	NaN			4	5	6	2	2	2	5	5	2	5	2	5	5	3	78.5714	9
		6	8	1	5	4	2	10	10	4	10	10	6	7	9	28.5714	NaN			4	5	7	2	2	8	2	5	2	5	2	5	5	3	64.2857	5
		6	1	1	5	4	2	10	10	4	10	10	6	9	9	28.5714	NaN			4	5	7	2	2	8	2	5	3	5	2	5	5	10	64.2857	5
		6	1	1	5	4	2	10	10	4	10	10	6	9	9	28.5714	NaN			9	5	7	2	2	8	2	5	3	3	3	5	3	10	50	NaN
		6	1	1	5	4	2	10	10	4	10	10	6	8	9	28.5714	NaN			5	5	2	2	2	8	5	5	4	10	4	5	3	10	50	NaN
		6	1	1	5	4	2	1	10	4	10	10	6	8	9	28.5714	NaN			4	5	2	3	2	8	5	5	4	10	4	5	3	10	50	NaN
		6	1	1	5	4	2	1	10	4	10	9	6	8	9	28.5714	NaN			4	5	2	3	2	8	9	5	4	10	4	5	3	10	50	NaN
		6	8	1	5	4	2	1	10	4	10	9	6	8	7	28.5714	NaN			4	5	2	3	2	8	9	5	4	10	4	5	3	1	57.1429	3
		6	8	1	5	4	2	2	10	4	10	9	6	8	7	28.5714	NaN			4	5	2	3	3	8	9	5	4	10	4	5	3	1	50	NaN
		6	8	9	5	4	2	2	10	5	10	9	6	8	7	28.5714	NaN			8	5	2	3	7	8	5	5	3	10	3	4	3	1	50	NaN
		6	8	9	5	4	2	2	10	5	10	9	6	8	7	28.5714	NaN			8	5	2	3	7	8	2	5	3	10	3	4	3	3	57.1429	7
		6	8	9	5	4	2	2	10	5	7	5	6	5	8	28.5714	NaN			8	7	3	3	7	8	2	7	3	7	3	1	3	3	64.2857	7
		6	8	9	5	4	2	8	10	4	7	5	6	5	8	35.7143	NaN			8	7	3	3	7	8	8	7	3	7	3	1	3	3	64.2857	7
		6	10	9	9	4	2	8	10	4	7	5	6	5	8	35.7143	NaN			7	7	7	3	7	8	8	7	3	7	3	1	3	7	71.4286	7
		6	10	9	9	4	2	8	10	4	7	5	6	5	8	35.7143	NaN			7	7	7	3	7	8	8	7	2	7	3	1	7	7	78.5714	7
		6	10	9	9	4	2	8	10	4	7	5	6	1	8	42.8571	NaN			7	7	7	6	7	8	8	7	2	7	6	7	7	7	78.5714	7
		6	10	6	9	4	2	7	10	4	5	5	10	1	8	35.7143	NaN			7	7	7	6	7	6	8	7	2	7	6	7	7	7	78.5714	7
		6	10	6	7	4	2	7	10	4	5	5	10	1	8	35.7143	NaN			7	7	7	6	7	6	7	7	2	7	6	7	7	7	78.5714	7
		6	10	6	7	4	2	7	10	4	10	5	10	1	8	35.7143	NaN			7	7	7	7	7	6	7	7	2	7	6	7	7	7	78.5714	7
		6	10	6	2	4	2	7	5	2	10	5	10	3	8	35.7143	NaN			9	7	7	7	7	6	7	7	2	7	8	7	5	7	85.7143	7
		6	10	6	2	4	2	7	5	2	10	5	9	3	8	35.7143	NaN			9	8	7	7	7	6	7	7	8	7	8	7	5	8	85.7143	7
		6	10	6	2	4	2	7	5	2	10	10	9	3	8	35.7143	NaN			9	8	7	7	10	6	7	7	8	7	8	7	5	8	85.7143	7
		6	10	6	2	4	2	7	5	2	10	10	9	3	8	35.7143	NaN			9	8	2	9	10	6	7	7	8	7	8	7	5	8	85.7143	7
		6	10	6	2	4	2	7	5	2	5	10	9	7	8	28.5714	NaN			9	8	2	9	10	6	7	7	7	7	6	7	5	8	85.7143	9
		6	10	6	2	4	2	7	5	2	5	10	9	7	8	28.5714	NaN			9	9	2	6	9	9	7	7	7	9	6	9	5	8	85.7143	9
		6	10	6	2	4	2	7	5	2	5	10	9	7	8	21.4286	NaN			5	9	9	6	9	9	9	9	4	9	6	9	5	8	85.7143	9
		6	10	6	2	4	2	7	5	2	5	10	9	7	8	21.4286	NaN			5	9	9	6	9	5	9	9	4	9	6	9	5	8	92.8571	9
		6	8	1	9	4	2	7	5	2	5	10	9	7	8	21.4286	NaN			5	9	9	6	9	5	9	9	9	9	9	9	5	8	92.8571	9
		6	8	1	9	4	2	5	5	2	5	10	9	7	8	21.4286	NaN			5	9	9	6	9	5	9	5	5	9	9	5	5	8	85.7143	9
		6	8	1	9	4	2	5	5	2	5	10	6	7	8	21.4286	NaN			5	5	9	6	5	5	9	5	5	9	5	5	5	8	85.7143	9
		6	8	1	9	4	2	5	5	2	5	10	6	7	8	21.4286	NaN			5	5	9	4	5	5	9	5	5	9	5	5	5	9	78.5714	9
		6	8	1	9	4	2	5	5	2	5	10	6	7	8	21.4286	NaN			5	2	1	4	5	5	9	5	5	9	5	5	5	9	78.5714	5
		6	8	1	9	4	2	5	5	2	5	10	6	7	8	21.4286	NaN			5	2	1	3	5	5	5	5	5	1	2	5	4	1	78.5714	5
		6	8	1	9	4	2	9	5	2	5	10	6	7	8	28.5714	NaN			5	2	1	3	5	5	5	5	5	1	2	5	9	1	78.5714	5
		6	8	1	8	4	2	9	5	2	5	10	6	7	8	35.7143	NaN			5	2	1	3	5	5	5	5	5	1	3	5	9	1	78.5714	5
		6	8	1	8	4	2	9	5	2	5	10	6	7	8	35.7143	NaN			5	3	5	3	5	5	5	5	5	1	3	5	9	2	78.5714	5
		6	8	1	8	4	2	9	5	6	5	10	6	7	8	42.8571	NaN			5	3	5	3	5	5	5	5	5	1	3	5	5	2	71.4286	5
		6	8	1	8	4	2	9	5	6	5	10	5	7	8	35.7143	NaN			5	3	5	3	5	5	5	5	5	1	7	5	5	2	71.4286	5
		5	10	1	8	4	2	9	5	6	5	10	5	2	8	35.7143	NaN			5	3	5	3	5	5	5	5	5	1	7	5	5	2	71.4286	5
		5	10	1	8	4	2	10	5	6	5	10	5	2	8	35.7143	NaN			5	3	5	4	5	5	5	5	5	5	7	5	5	2	71.4286	5
		5	10	1	8	4	2	10	5	7	5	5	5	2	8	35.7143	NaN			5	3	5	4	5	5	2	5	5	5	2	5	5	2	71.4286	5
		5	10	1	8	4	2	10	6	7	5	5	5	6	8	35.7143	NaN			5	6	2	4	5	5	2	5	5	5	2	5	5	2	71.4286	5
		5	10	1	8	4	2	10	6	7	5	5	5	6	8	42.8571	NaN			5	6	2	4	5	5	2	5	5	5	2	5	2	2	71.4286	5
		5	10	9	8	4	2	10	6	7	5	9	4	6	8	42.8571	NaN			5	6	2	4	2	5	2	5	2	5	2	5	2	2	71.4286	5
		5	10	9	8	4	2	7	6	7	10	9	4	6	8	42.8571	NaN			5	6	3	3	2	5	2	5	2	5	2	5	2	2	71.4286	3
		5	7	9	8	4	2	7	6	7	10	9	4	6	8	35.7143	NaN			2	6	3	3	3	3	2	5	2	5	2	5	2	2	71.4286	3
		5	7	9	5	4	2	7	6	7	10	9	4	7	8	42.8571	NaN			2	6	3	3	3	3	3	5	2	5	3	5	2	2	78.5714	7
		5	7	9	5	4	2	7	6	7	10	9	4	7	8	42.8571	NaN			2	3	3	3	3	3	3	5	7	5	3	5	3	3	85.7143	7
		5	7	1	5	4	2	7	10	7	10	5	10	7	8	35.7143	NaN			3	3	3	5	3	7	3	5	7	7	3	7	7	7	100	7
		5	7	1	5	4	2	7	10	7	10	5	10	7	8	28.5714	NaN			3	3	3	5	3	7	7	5	7	7	7	7	7	7	100	7
		5	7	1	5	4	2	7	10	7	10	10	10	7	8	35.7143	NaN			3	7	7	5	3	7	7	7	7	7	7	7	7	7	100	7
		5	9	1	5	4	2	7	10	7	10	10	10	7	8	35.7143	NaN			3	7	7	5	7	7	7	7	7	7	7	7	7	7	100	7
		5	9	1	5	4	2	7	10	7	10	10	10	7	8	35.7143	NaN			7	7	7	7	7	7	7	7	7	7	7	7	7	7	100	7
		5	9	1	5	4	2	7	10	7	10	10	10	7	8	35.7143	NaN			7	7	7	7	7	7	7	7	7	7	7	7	7	7	100	7
		5	9	1	5	4	2	7	10	2	7	10	6	9	8	35.7143	NaN			7	7	7	7	7	7	7	7	7	7	7	7	7	7	100	7
		6	9	1	5	4	2	7	10	2	7	10	6	9	8	28.5714	NaN			7	7	7	7	7	7	7	7	7	7	7	7	7	7	100	7
		6	9	1	5	4	2	7	10	2	7	3	6	9	8	28.5714	NaN			7	7	7	7	7	10	7	7	7	7	7	7	7	7	100	7
		6	8	1	5	4	2	7	10	2	6	3	6	7	8	28.5714	NaN			7	1	7	7	7	10	7	7	7	8	7	7	8	7	100	7
		6	8	1	5	4	2	7	10	2	6	3	6	7	8	21.4286	NaN			7	1	5	7	7	10	7	7	7	8	7	10	8	7	100	7
		6	8	1	5	4	2	7	10	2	6	3	6	7	8	21.4286	NaN			7	1	5	7	1	10	7	5	5	8	1	10	8	7	100	7
		6	8	1	5	4	2	7	10	2	6	3	6	7	8	21.4286	NaN			5	1	1	7	1	10	7	5	5	8	1	10	8	1	92.8571	7
		6	8	1	5	4	2	7	10	2	10	10	6	7	8	21.4286	NaN			5	1	1	2	1	10	7	5	5	1	1	10	8	1	71.4286	7
		6	5	1	8	4	2	7	10	2	10	10	6	7	8	21.4286	NaN			5	1	1	2	9	10	9	5	5	1	2	4	8	1	57.1429	7
		6	5	1	8	4	2	7	10	2	10	10	6	7	8	21.4286	NaN			5	1	1	2	9	10	9	5	5	9	2	4	8	2	42.8571	NaN
		6	5	1	8	4	2	7	10	2	10	10	6	7	8	28.5714	NaN			5	2	1	2	5	2	9	5	5	9	2	3	9	2	50	NaN
		6	5	1	8	4	2	7	10	2	7	10	6	7	8	28.5714	NaN			5	2	1	2	5	2	9	5	5	5	2	3	9	2	50	NaN
		6	5	1	8	4	2	7	10	3	7	10	6	7	8	28.5714	NaN			5	2	1	2	5	2	9	5	5	5	2	3	9	2	50	NaN
		6	5	1	8	4	2	7	10	3	7	10	6	7	8	28.5714	NaN			4	2	1	2	5	2	9	4	5	5	2	3	9	2	50	NaN
		6	10	1	8	4	2	7	10	3	7	10	6	7	8	28.5714	NaN			6	2	1	2	3	2	9	4	5	5	2	5	1	2	50	NaN
		6	10	1	8	4	2	7	10	3	9	10	6	7	8	28.5714	NaN			9	2	3	2	3	2	5	4	5	5	2	5	1	2	57.1429	2
		6	10	1	8	4	2	7	10	3	9	5	6	7	8	28.5714	NaN			9	2	3	2	3	2	5	4	5	5	2	5	1	2	57.1429	2
		6	1	1	1	4	2	7	10	3	9	5	6	7	8	28.5714	NaN			9	2	3	2	3	2	5	4	5	5	2	5	2	2	57.1429	2
		6	1	1	1	4	2	7	10	3	9	5	6	7	8	35.7143	NaN			9	2	3	2	6	2	2	4	5	7	2	5	2	2	57.1429	2
		6	1	1	1	4	2	10	10	3	9	5	6	7	8	35.7143	NaN			9	2	3	2	6	2	2	2	5	7	2	5	2	2	57.1429	2
		6	1	1	9	4	2	10	10	3	9	5	6	7	8	35.7143	NaN			1	2	3	2	5	2	2	2	5	7	2	5	2	2	57.1429	2
		6	1	1	9	4	2	10	10	3	1	5	6	7	8	35.7143	NaN			1	2	3	2	5	3	2	2	3	7	3	5	2	3	57.1429	2
		5	1	1	5	4	2	1	10	3	1	5	6	7	8	35.7143	NaN			1	10	3	2	5	3	8	2	3	7	3	5	2	3	57.1429	2
		5	1	1	5	4	2	1	10	3	1	5	6	3	8	35.7143	NaN			3	10	3	2	5	1	8	8	3	7	3	5	8	10	57.1429	2
		5	1	1	5	4	2	1	10	3	1	5	6	3	8	28.5714	NaN			3	10	3	3	5	1	8	8	3	7	3	4	8	10	57.1429	2
		5	1	1	5	4	2	1	10	3	1	5	6	3	8	28.5714	NaN			3	10	3	3	5	1	8	4	4	8	3	4	8	10	50	NaN
		5	1	1	5	4	2	1	10	3	10	5	6	3	8	28.5714	NaN			3	10	3	4	5	1	8	4	4	8	3	4	4	10	50	NaN
		5	1	1	5	4	2	1	10	3	10	5	6	3	8	28.5714	NaN			3	10	3	4	4	4	8	4	4	8	3	4	4	10	50	NaN
		5	1	1	5	4	2	1	10	3	9	5	6	3	8	28.5714	NaN			3	10	3	4	4	4	8	4	4	8	7	4	4	10	64.2857	6
		5	1	1	5	4	2	1	10	3	9	10	6	3	8	28.5714	NaN			3	10	3	4	4	6	8	4	4	2	7	6	6	10	64.2857	6
		5	1	1	5	4	2	1	7	3	9	10	6	3	8	21.4286	NaN			3	10	6	4	4	6	8	4	4	2	7	6	6	9	64.2857	6
		5	1	1	5	4	2	1	7	3	9	10	6	3	8	21.4286	NaN			3	10	6	8	6	6	8	6	6	2	7	6	6	9	71.4286	6
		5	1	1	5	4	2	1	6	3	9	10	6	3	8	21.4286	NaN			3	2	6	8	6	6	6	6	6	2	7	6	6	6	78.5714	6
		5	1	9	5	4	2	1	6	2	8	10	6	3	8	21.4286	NaN			3	2	6	8	6	2	6	6	6	2	7	6	6	6	78.5714	6
		5	1	9	5	4	2	1	6	2	8	10	6	3	8	21.4286	NaN			3	2	6	8	6	2	6	6	6	2	7	6	6	6	78.5714	6
		5	1	9	5	4	2	1	6	2	8	10	6	3	8	21.4286	NaN			3	6	7	8	6	2	6	6	6	2	7	6	6	6	78.5714	6
		5	1	1	5	4	2	1	6	2	8	10	6	3	8	21.4286	NaN			6	6	7	8	6	2	6	6	6	2	7	6	6	6	78.5714	6
		5	1	1	5	4	2	1	6	2	7	10	6	3	8	21.4286	NaN			6	6	7	8	6	2	6	6	6	2	7	6	6	6	71.4286	6
		5	1	1	5	4	2	1	6	2	7	10	6	3	8	21.4286	NaN			6	6	7	8	6	3	6	6	6	2	7	6	6	6	71.4286	6
		5	1	1	5	4	2	1	5	2	7	10	6	3	8	21.4286	NaN			6	9	7	2	6	3	6	6	6	2	9	6	6	6	64.2857	6
		5	1	1	5	4	2	1	5	2	7	10	6	3	8	28.5714	NaN			6	9	3	2	8	3	6	6	6	2	9	6	6	6	64.2857	6
		5	1	1	5	4	2	1	5	2	6	7	6	7	8	28.5714	NaN			6	8	3	2	8	3	6	8	6	2	9	3	6	4	64.2857	6
		5	1	1	5	4	2	1	5	2	6	7	6	7	8	28.5714	NaN			6	8	3	2	8	5	6	8	3	2	2	3	5	4	64.2857	6
		5	1	1	5	4	2	1	5	2	6	7	6	7	8	28.5714	NaN			1	8	3	2	8	5	8	8	3	2	2	3	5	4	57.1429	6
		6	7	1	5	4	2	1	5	2	6	7	5	7	8	28.5714	NaN			1	1	3	2	8	5	8	8	1	2	2	3	5	4	50	NaN
		6	7	1	5	4	2	1	5	2	6	7	5	7	8	28.5714	NaN			1	1	3	2	8	5	8	8	1	3	2	3	1	10	50	NaN
		6	7	1	5	4	2	1	5	2	6	9	5	7	8	28.5714	NaN			4	1	1	8	8	5	8	8	1	3	8	4	1	10	50	NaN
		6	7	1	5	4	2	1	5	2	6	9	9	7	8	28.5714	NaN			4	1	1	8	8	5	8	8	1	3	8	4	1	10	50	NaN
		6	10	1	5	4	2	1	5	2	6	9	9	3	8	21.4286	NaN			4	1	1	4	4	1	8	4	4	10	8	4	1	10	57.1429	1
		6	10	1	5	4	2	1	5	2	6	9	9	3	8	21.4286	NaN			4	1	1	4	4	1	8	4	4	10	8	4	1	10	57.1429	1
		6	10	1	5	4	2	1	6	2	6	9	9	3	8	21.4286	NaN			4	10	1	4	4	1	8	4	4	10	8	4	1	10	57.1429	4
		6	1	1	5	4	2	1	6	2	6	7	9	3	8	21.4286	NaN			6	10	1	4	4	1	1	4	4	10	8	7	3	10	57.1429	4
		6	1	1	5	4	2	1	6	3	10	7	9	3	8	21.4286	NaN			6	10	1	8	4	10	1	4	4	10	1	7	7	10	64.2857	4
		6	1	1	5	4	2	1	6	3	10	7	9	3	8	28.5714	NaN			5	10	1	8	4	10	5	4	4	10	3	7	7	10	64.2857	4
		6	1	1	5	4	2	1	6	3	10	7	9	3	8	28.5714	NaN			5	10	1	8	4	6	5	4	4	4	3	7	7	4	64.2857	4
		6	1	1	5	4	2	1	6	2	10	7	9	3	8	28.5714	NaN			5	9	3	8	4	6	5	4	4	4	6	7	7	4	57.1429	4
		6	10	1	5	4	2	1	6	2	9	7	9	3	8	28.5714	NaN			5	9	3	8	9	6	4	9	4	4	6	7	7	4	57.1429	6
		6	10	1	5	4	2	1	6	2	9	1	9	2	8	28.5714	NaN			4	9	3	8	9	6	4	9	4	4	6	9	6	4	64.2857	6
		6	10	1	5	4	2	1	6	2	9	1	9	2	8	28.5714	NaN			4	9	6	6	6	6	9	9	9	6	6	9	6	9	71.4286	6
		5	10	9	5	4	2	1	6	2	9	1	9	2	8	28.5714	NaN			4	9	6	6	6	6	9	9	9	6	6	9	6	9	78.5714	6
		5	10	9	5	4	2	7	6	2	9	9	7	2	8	28.5714	NaN			6	9	6	6	6	6	9	9	9	6	2	9	6	9	85.7143	6
		5	10	9	5	4	2	7	6	2	9	9	7	2	8	28.5714	NaN			6	9	6	6	6	4	9	9	6	6	2	9	6	9	85.7143	6
		5	10	1	5	4	2	7	6	2	9	9	7	2	8	28.5714	NaN			6	6	6	6	6	4	9	9	6	6	2	9	9	9	85.7143	6
		5	10	1	5	4	2	7	6	2	9	7	7	2	8	28.5714	NaN			4	6	4	9	6	4	6	5	6	9	8	9	9	9	85.7143	6
		5	1	1	5	4	2	7	6	2	9	7	7	2	8	28.5714	NaN			4	6	4	9	6	4	6	5	6	9	8	1	1	6	78.5714	6
		5	1	1	5	4	2	7	6	2	5	7	7	2	8	35.7143	NaN			4	6	1	9	1	4	8	4	5	9	8	1	1	6	71.4286	6
		5	1	1	5	4	2	7	10	2	5	7	2	2	8	35.7143	NaN			4	1	1	1	1	4	8	4	5	9	8	4	1	4	64.2857	3
		5	1	1	5	4	2	7	10	3	5	10	2	2	8	35.7143	NaN			4	1	1	1	1	4	8	4	5	9	8	4	1	4	64.2857	3
		5	1	10	1	4	2	7	10	3	5	10	2	2	8	35.7143	NaN			4	1	1	1	1	3	8	4	5	5	8	4	1	4	78.5714	3
		6	9	10	1	4	2	7	10	3	10	10	2	2	8	35.7143	NaN			3	1	3	3	1	3	8	4	7	5	8	3	3	4	85.7143	3
		6	9	10	1	4	2	7	10	3	10	10	2	2	7	42.8571	NaN			3	3	3	3	1	3	2	3	7	5	8	3	3	3	85.7143	3
		6	9	10	1	4	2	7	10	3	10	10	2	2	7	42.8571	NaN			3	3	3	3	1	3	2	3	7	5	10	3	3	3	92.8571	3
		6	9	10	1	4	2	1	10	3	7	10	2	3	7	42.8571	NaN			3	3	3	3	1	3	2	3	3	3	10	3	3	3	92.8571	3
		6	9	10	1	4	2	1	10	3	7	10	2	3	7	42.8571	NaN			3	3	3	3	3	3	2	3	3	3	10	3	3	3	92.8571	3
		6	9	2	9	4	2	1	2	3	7	10	6	3	5	42.8571	NaN			3	3	3	3	3	3	7	3	3	3	10	3	3	3	92.8571	3
		6	9	2	9	4	2	1	2	2	5	10	6	3	5	42.8571	NaN			3	3	3	3	3	3	7	3	10	3	3	3	3	3	92.8571	3
		6	9	2	9	4	2	1	2	2	5	10	5	3	5	35.7143	NaN			3	3	3	3	3	6	7	3	10	3	3	3	3	3	92.8571	3
		6	9	2	9	4	2	1	2	2	5	10	5	3	10	35.7143	NaN			3	3	3	3	3	6	7	3	10	3	3	3	3	3	92.8571	3
		6	9	2	9	4	2	1	6	2	5	10	5	3	10	28.5714	NaN			3	3	3	3	3	6	4	3	10	3	7	3	3	3	92.8571	3
		6	9	2	9	4	2	1	6	2	5	6	5	3	8	28.5714	NaN			3	3	3	3	3	6	4	3	5	3	7	3	5	3	85.7143	3
		6	9	1	9	4	2	1	6	2	5	6	5	3	8	28.5714	NaN			5	3	3	3	5	4	4	3	5	3	10	3	5	3	78.5714	3
		6	9	1	9	4	2	1	6	2	5	7	5	3	8	28.5714	NaN			5	3	3	3	5	4	4	3	5	5	10	4	5	3	85.7143	4
		5	7	1	9	4	2	1	6	2	5	7	5	3	8	28.5714	NaN			5	3	3	3	5	4	4	3	4	5	10	4	5	4	85.7143	4
		5	7	1	9	4	2	1	10	2	5	7	5	3	8	28.5714	NaN			5	3	3	6	5	4	4	4	4	5	2	4	5	4	92.8571	4
		5	7	9	9	4	2	1	10	2	5	7	5	3	8	28.5714	NaN			5	4	4	6	4	4	4	4	4	5	2	4	4	4	92.8571	4
		5	7	9	9	4	2	1	10	2	5	7	6	3	8	28.5714	NaN			5	4	4	4	4	4	4	4	4	4	2	4	4	4	92.8571	4
		5	7	9	9	4	2	1	10	2	10	7	6	3	8	28.5714	NaN			5	4	4	4	4	4	9	4	4	4	9	4	4	4	92.8571	4
		5	7	9	9	4	2	1	10	2	10	7	6	3	8	35.7143	NaN			4	4	4	4	4	4	9	4	4	4	9	4	4	4	92.8571	4
		10	7	9	8	4	2	1	10	2	10	5	6	3	8	35.7143	NaN			4	4	4	4	4	4	9	4	4	4	9	4	4	4	92.8571	4
		10	7	9	8	4	2	1	10	2	10	5	6	3	8	35.7143	NaN			4	4	4	4	4	4	9	4	4	4	9	4	4	4	92.8571	4
		10	1	9	8	4	2	9	10	2	2	5	6	3	8	35.7143	NaN			4	9	4	4	9	4	9	4	4	4	9	4	4	4	92.8571	4
		10	1	9	8	4	2	7	10	2	2	10	6	10	8	35.7143	NaN			4	9	4	6	9	4	9	4	4	4	9	4	4	4	92.8571	4
		10	1	9	1	4	2	7	10	2	8	10	6	10	8	35.7143	NaN			4	9	4	6	9	4	9	4	4	4	9	4	4	4	92.8571	4
		10	1	7	1	4	2	7	10	2	8	10	6	2	8	35.7143	NaN			4	9	4	5	9	4	9	4	4	4	9	4	4	4	92.8571	4
		10	1	7	1	4	2	9	7	2	8	10	4	2	8	28.5714	NaN			4	2	4	5	4	4	4	4	4	4	5	4	4	4	85.7143	4
		5	1	7	1	4	2	9	7	2	8	10	4	2	1	35.7143	NaN			4	2	6	5	4	4	4	5	4	4	7	4	4	4	78.5714	4
		5	1	7	5	4	2	9	7	2	8	10	4	2	1	28.5714	NaN			4	2	6	5	4	4	4	5	4	4	7	4	4	1	78.5714	4
		5	1	1	5	4	2	8	7	2	8	6	4	2	1	28.5714	NaN			4	8	6	5	4	4	8	5	4	9	7	4	4	1	78.5714	1
		5	1	1	5	4	6	8	7	2	3	6	4	2	1	35.7143	NaN			4	8	1	2	4	4	8	5	1	9	7	4	4	1	78.5714	1
		5	9	1	5	4	6	8	7	2	3	6	3	2	2	35.7143	NaN			4	1	1	2	1	1	8	1	1	9	7	1	1	8	78.5714	1
		5	9	1	5	4	6	8	7	2	3	6	3	2	2	28.5714	NaN			4	1	1	1	1	1	8	1	1	9	7	1	1	8	78.5714	1
		5	9	1	5	4	6	8	7	2	3	9	3	2	10	35.7143	NaN			1	1	1	1	1	1	8	1	1	8	7	1	1	8	78.5714	1
		5	9	5	5	4	6	8	7	2	1	9	3	2	10	35.7143	NaN			1	1	1	1	1	2	8	8	7	8	7	1	1	8	78.5714	1
		5	9	5	5	4	6	8	7	2	1	9	3	2	10	35.7143	NaN			7	1	1	1	3	2	8	8	7	8	2	8	1	8	71.4286	1
		5	1	5	10	4	6	8	7	2	1	9	3	2	10	35.7143	NaN			7	1	2	2	3	2	8	8	7	8	2	8	2	8	71.4286	1
		5	1	5	2	4	6	8	7	2	1	9	3	2	9	28.5714	NaN			7	9	2	2	8	2	8	2	7	8	2	8	2	2	71.4286	1
		5	1	5	2	4	2	8	7	2	8	9	3	2	9	28.5714	NaN			2	9	2	2	8	2	8	2	1	8	2	9	2	2	78.5714	2
		5	1	5	2	4	2	8	7	2	8	9	3	2	9	28.5714	NaN			2	9	2	2	8	2	8	2	1	8	2	9	2	2	78.5714	2
		5	1	5	2	4	2	8	7	2	8	9	3	2	9	28.5714	NaN			2	9	2	2	8	2	8	2	1	2	2	9	2	2	78.5714	2
		5	1	5	2	4	2	8	9	2	8	9	5	2	9	28.5714	NaN			2	2	2	2	8	3	8	2	5	2	2	9	2	2	78.5714	2
		5	1	5	2	4	2	8	9	3	8	9	5	2	9	28.5714	NaN			2	2	2	2	8	3	2	3	5	2	2	5	2	2	78.5714	2
		5	1	5	2	4	2	8	9	3	8	7	5	2	9	28.5714	NaN			2	2	2	3	8	10	2	3	5	2	2	5	2	3	78.5714	2
		5	1	5	2	4	2	8	8	3	8	7	5	2	9	28.5714	NaN			2	3	2	3	8	10	2	3	5	2	2	3	2	7	78.5714	2
		5	1	5	2	4	2	8	8	3	8	7	5	2	9	35.7143	NaN			2	3	3	3	8	10	8	3	5	3	2	3	2	7	71.4286	2
		5	1	5	2	4	2	8	8	3	8	7	6	2	9	35.7143	NaN			2	3	3	3	8	10	8	3	5	3	2	3	2	7	71.4286	3
		5	1	5	2	4	2	8	10	2	3	7	6	2	7	28.5714	NaN			2	7	3	3	8	10	8	3	5	3	3	3	8	8	71.4286	3
		5	1	5	9	4	2	1	10	2	3	7	6	2	7	28.5714	NaN			2	7	10	3	8	8	8	3	5	3	3	3	8	8	64.2857	3
		5	9	5	9	4	2	1	10	2	3	7	5	2	7	28.5714	NaN			6	7	10	3	7	8	8	7	5	3	3	3	8	8	64.2857	3
		5	9	5	9	4	2	1	10	6	3	6	5	2	7	35.7143	NaN			6	7	10	6	7	8	8	7	5	3	3	3	3	8	64.2857	3
		5	9	5	9	4	2	1	10	6	5	6	5	2	7	35.7143	NaN			6	4	10	6	9	4	8	7	3	3	6	3	3	4	64.2857	6
		5	8	5	9	4	2	1	10	6	5	6	5	2	7	28.5714	NaN			6	4	4	6	9	4	9	4	3	3	6	4	3	4	71.4286	6
		5	8	5	9	4	2	1	10	6	5	6	5	2	7	28.5714	NaN			6	4	4	6	9	4	9	4	3	3	6	4	3	4	71.4286	6
		5	2	5	9	4	2	1	10	6	5	6	5	2	7	0	0			4	6	6	6	6	4	9	6	3	9	6	4	6	4	0	0
		5	2	5	9	4	2	1	10	6	5	6	5	2	7	0	0			4	6	6	6	6	4	9	6	6	9	6	9	6	4	0	0
		5	6	5	9	4	2	1	10	6	5	6	5	2	7	0	0			4	6	6	6	6	6	9	6	6	9	6	9	6	4	0	0
		5	6	5	4	4	9	1	10	6	7	6	7	10	7	0	0			9	6	6	6	6	6	9	6	6	9	6	9	6	4	0	0
		Rest Only																		Movie Only
		Fractional Occupancy																		Fractional Occupancy
		State 1	State 2	State 3	State 4	State 5	State 6	State 7	State 8	State 9	State 10									State 1	State 2	State 3	State 4	State 5	State 6	State 7	State 8	State 9	State 10
	P1	0	12.093	0	0	0	77.6744	3.72093	0	0	6.51163								P1	3.72093	5.11628	14.8837	13.4884	28.3721	10.6977	15.3488	5.11628	3.25581	0
	P2	11.1628	15.3488	5.5814	0	0	1.86047	14.8837	4.18605	7.90698	39.0698								P2	13.0233	8.37209	14.4186	7.90698	5.5814	7.44186	18.1395	9.30233	15.814	0
	P3	62.7907	0.930233	0	0	0	1.86047	6.51163	0	18.1395	9.76744								P3	14.4186	10.2326	14.8837	15.814	10.2326	15.814	11.1628	0	7.44186	0
	P4	13.0233	0	0	0.465116	21.8605	4.65116	4.65116	2.7907	40	12.5581								P4	8.37209	14.4186	18.6047	7.44186	15.814	10.2326	11.6279	5.11628	6.97674	1.39535
	P5	2.7907	18.1395	33.4884	6.04651	1.86047	0	21.8605	0.930233	5.11628	9.76744								P5	12.5581	13.4884	14.8837	14.4186	3.72093	4.18605	9.76744	17.2093	9.76744	0
	P6	5.11628	42.3256	10.2326	0	1.86047	35.3488	0	0	2.7907	2.32558								P6	0.930233	10.6977	8.83721	22.7907	13.4884	13.0233	11.6279	9.76744	1.86047	6.97674
	P7	27.4419	2.7907	1.86047	0	11.6279	10.6977	25.1163	0	3.72093	16.7442								P7	3.72093	21.3953	1.86047	11.6279	8.37209	9.76744	11.1628	17.6744	14.4186	0
	P8	17.6744	0	4.18605	6.04651	8.37209	1.86047	6.97674	0	29.7674	25.1163								P8	5.11628	6.97674	18.6047	16.7442	14.8837	15.3488	10.6977	2.32558	7.44186	1.86047
	P9	4.65116	0.465116	0	6.97674	0	0	13.4884	24.186	50.2326	0								P9	7.90698	5.5814	7.90698	14.4186	18.1395	10.6977	14.4186	4.65116	11.1628	5.11628
	P10	0	2.32558	0	0	16.7442	34.8837	10.6977	0	16.7442	18.6047								P10	5.11628	4.18605	20	9.30233	17.2093	9.30233	16.7442	0	14.8837	3.25581
	P11	9.76744	3.72093	0	0	5.5814	3.72093	27.907	4.18605	13.9535	31.1628								P11	11.1628	12.093	18.1395	9.76744	7.44186	11.6279	18.1395	2.32558	7.44186	1.86047
	P12	0	6.97674	1.39535	0	1.86047	85.5814	4.18605	0	0	0								P12	6.97674	3.25581	15.3488	18.6047	25.5814	13.9535	13.0233	1.86047	1.39535	0
	P13	0.930233	0	79.5349	0	2.32558	0	11.1628	0	0	6.04651								P13	6.51163	1.86047	7.90698	14.4186	19.5349	16.2791	16.7442	3.72093	11.6279	1.39535
	P14	16.2791	0	3.72093	0	6.51163	0	5.11628	36.2791	29.7674	2.32558								P14	2.32558	9.76744	8.37209	16.2791	2.7907	9.30233	2.7907	3.72093	6.97674	37.6744
		Rest Only																		Movie Only
		State Transitions																		State Transitions
		State 1	State 2	State 3	State 4	State 5	State 6	State 7	State 8	State 9	State 10									State 1	State 2	State 3	State 4	State 5	State 6	State 7	State 8	State 9	State 10
	State 1	NaN	0.00350529	0.0507303	0	0	0.00772503	0.00690665	0.0132653	0.039099	0.010666								State 1	NaN	0.0429825	0.0738581	0.00650583	0.0563492	0.00255102	0.0298105	0.00731293	0.0156813	0
	State 2	0.0208333	NaN	0.00887333	0	0	0.0776033	0.0142857	0	0.0040442	0.0188967								State 2	0	NaN	0.126323	0	0.0215662	0.0129189	0.00396825	0.0317639	0.0100495	0.00680272
	State 3	0	0.0310245	NaN	0.000992063	0.0103383	0.00324675	0.00281955	0	0.0171356	0.0311717								State 3	0.00808587	0.00223214	NaN	0.0551612	0.0491255	0.026374	0.0343394	0.00629579	0	0.00995565
	State 4	0	0.0157509	0	NaN	0	0	0	0	0.0154762	0.00595238								State 4	0.0222905	0	0.0204877	NaN	0	0.0758623	0.00587558	0.00707135	0.0243982	0.00780635
	State 5	0.0171429	0	0.0229592	0.00151976	NaN	0.0592857	0	0	0.0121098	0.0238322								State 5	0.00454545	0.0513727	0.0479295	0.051927	NaN	0.0115376	0.0369033	0	0.00223214	0
	State 6	0.00714286	0.00639889	0.00134058	0	0.00881988	NaN	0.0385426	0	0.029058	0.0496361								State 6	0.0148714	0.0124333	0.00787431	0.0244076	0.0193753	NaN	0.0215949	0.0349995	0.0444359	0.00580357
	State 7	0.0222933	0.0124835	0.0123563	0.0047619	0.0199074	0.0186946	NaN	0.00365353	0.0377675	0.0262892								State 7	0.0160508	0.00992151	0.0114564	0.0299915	0.0185883	0.00893892	NaN	0.0237008	0.0423003	0.0018315
	State 8	0.0676129	0	0	0.00274725	0	0	0.0111416	NaN	0.003663	0.00793651								State 8	0.00936293	0.0275294	0.00357143	0.0380462	0.0386364	0	0.0184381	NaN	0.0283056	0.0212585
	State 9	0.0159583	0	0.0183983	0.00223214	0.00708559	0.00370195	0.0485679	0.0134601	NaN	0.0277416								State 9	0.0615026	0.0248549	0	0.00297619	0.118711	0.00983894	0	0.00780635	NaN	0.00699405
	State 10	0.0463443	0.0152015	0.00766331	0	0.00345495	0.0110623	0.0248698	0.00426195	0.0484781	NaN								State 10	0	0.00828924	0	0.0340136	0	0.00649351	0.0439715	0.0238095	0.018739	NaN
		Rest Only																		Movie Only
		Network-Based Statistics																		Network-Based Statistics
		State 1	State 2	State 3	State 4	State 5	State 6	State 7	State 8	State 9	State 10									State 1	State 2	State 3	State 4	State 5	State 6	State 7	State 8	State 9	State 10
	State 1	0	0	0	0	0	0	0	0	0	0								State 1	0	1	1	0	0	0	0	0	0	0
	State 2	0	0	0	0	0	0	0	0	0	0								State 2	0	0	1	0	0	0	0	0	0	0
	State 3	0	0	0	0	0	0	0	0	0	0								State 3	0	0	0	0	0	1	1	0	0	0
	State 4	0	0	0	0	0	0	0	0	0	0								State 4	1	0	1	0	0	1	0	0	1	0
	State 5	0	0	0	0	0	0	0	0	0	0								State 5	0	1	0	0	0	0	0	0	0	0
	State 6	0	0	0	0	0	0	0	0	0	0								State 6	0	0	0	1	0	0	0	0	1	0
	State 7	0	0	0	0	0	0	0	0	1	0								State 7	0	0	0	0	0	0	0	0	1	0
	State 8	0	0	0	0	0	0	0	0	0	0								State 8	0	0	0	0	0	0	0	0	0	0
	State 9	0	0	0	0	0	0	0	0	0	1								State 9	1	0	0	0	1	1	0	0	0	0
	State 10	0	0	0	0	0	0	0	0	1	0								State 10	0	0	0	0	0	0	0	0	0	0

## Sheet: SuplFig4
	HMM Inference (iteration number)				Avg Correlation with other inferences
	1				0.627568
	2				0.571071
	3				0.605832
	4				0.604798
	5				0.622003
	6				0.615075
	7				0.604525
	8				0.590371
	9				0.517828
	10				0.633348
	11				0.631353
	12				0.616295
	13				0.574555
	14				0.618676
	15				0.604104
	State Paths, Rest Session A
	P1	P2	P3	P4	P5	P6	P7	P8	P9	P10	P11	P12	P13	P14	ConsistencyLevel	ConsistentState
	2	10	7	8	1	10	8	1	10	10	4	10	1	1	0	NaN
	2	1	7	8	1	10	8	1	6	10	4	10	1	1	0	NaN
	2	1	7	8	1	10	8	1	6	10	2	10	1	5	0	NaN
	1	1	8	8	1	4	8	1	6	10	2	10	1	5	0	NaN
	1	1	8	8	1	4	8	1	6	10	2	10	1	5	7	NaN
	1	1	8	8	1	4	8	1	6	10	1	10	1	5	7	NaN
	1	1	8	8	1	4	8	1	3	10	1	10	1	5	7	NaN
	1	1	8	8	1	4	8	1	3	10	1	10	1	5	7	NaN
	1	1	8	8	1	4	8	1	3	10	1	10	1	5	7	NaN
	10	1	3	8	1	4	8	1	3	10	1	10	1	5	8	1
	10	1	3	8	1	1	4	1	3	10	1	10	1	3	8	1
	10	1	3	8	1	1	4	1	3	10	1	10	1	3	8	1
	10	1	3	8	1	1	4	1	3	10	1	10	1	3	8	1
	10	1	3	8	1	1	1	1	3	10	1	10	1	3	7	NaN
	10	1	3	8	1	1	1	1	3	10	1	10	1	3	7	NaN
	10	1	3	8	1	1	1	1	3	10	1	10	1	3	7	NaN
	10	1	8	8	1	1	1	1	3	10	1	10	1	3	8	1
	10	1	8	8	1	1	1	1	3	10	1	10	1	3	8	1
	10	1	8	8	1	1	1	1	3	10	1	10	1	10	8	1
	10	1	8	8	2	1	1	1	3	10	1	10	1	10	9	1
	10	1	8	8	2	1	1	1	3	10	1	10	1	1	9	1
	10	1	8	8	2	1	1	1	3	10	1	10	1	1	9	1
	10	1	8	8	1	1	1	1	3	10	1	10	1	1	9	1
	10	1	8	8	1	1	1	1	1	10	1	10	1	1	9	1
	10	1	8	8	1	1	8	1	1	10	1	10	1	1	9	1
	10	1	8	8	1	1	8	1	8	10	1	10	1	7	9	1
	10	1	8	8	4	1	8	1	8	10	1	10	1	7	9	1
	10	1	8	8	4	3	8	1	8	10	1	10	2	7	9	1
	10	1	8	8	4	3	8	8	7	10	1	10	2	7	8	1
	10	1	8	8	1	3	8	8	7	10	1	10	2	8	6	NaN
	10	1	8	8	1	10	8	8	7	10	1	10	2	8	6	NaN
	10	1	8	8	1	10	2	8	10	10	1	10	2	8	6	NaN
	10	1	8	8	1	10	2	8	10	10	1	10	1	8	5	NaN
	10	1	8	8	1	10	2	8	10	10	1	10	1	8	5	NaN
	10	1	8	8	1	10	2	8	10	10	1	10	1	8	6	NaN
	10	1	8	8	1	10	1	8	10	10	1	10	1	3	5	NaN
	10	1	8	8	1	10	1	8	7	10	1	10	1	3	5	NaN
	10	1	8	8	1	10	1	8	7	10	1	10	1	3	5	NaN
	10	1	8	8	1	10	1	3	7	8	1	10	1	8	5	NaN
	10	1	8	8	1	10	1	3	7	8	1	10	2	8	6	NaN
	10	1	8	8	1	10	1	3	7	8	1	10	2	8	6	NaN
	10	1	8	8	1	10	1	3	7	8	1	10	2	8	6	NaN
	10	1	8	8	1	10	1	3	7	8	1	10	1	8	5	NaN
	10	1	8	8	1	10	1	3	5	8	8	10	1	3	5	NaN
	10	1	8	8	1	10	1	3	9	8	8	10	1	3	6	NaN
	10	1	5	8	1	10	1	3	9	8	8	10	1	3	6	NaN
	10	1	5	8	1	10	1	3	9	8	8	10	1	3	6	NaN
	10	1	5	8	1	10	1	3	9	8	8	10	1	3	5	NaN
	10	1	5	8	1	10	1	3	8	8	8	10	1	3	5	NaN
	10	1	5	8	1	10	1	3	8	1	8	10	1	3	5	NaN
	10	1	5	8	1	10	1	3	8	1	8	10	1	3	5	NaN
	10	1	8	8	1	2	1	3	8	1	8	10	1	3	5	NaN
	10	1	8	8	1	2	1	3	8	1	8	10	1	3	5	NaN
	10	1	8	8	1	2	1	3	3	1	8	10	1	3	5	NaN
	10	1	8	8	1	10	1	2	3	1	8	10	1	3	6	NaN
	10	1	8	8	1	10	1	2	3	1	8	10	1	3	6	NaN
	10	1	8	8	1	10	1	2	3	1	8	10	1	3	7	NaN
	10	1	8	8	1	10	1	8	3	1	8	10	1	3	6	NaN
	10	1	8	8	1	10	1	8	7	8	8	10	1	3	6	NaN
	10	1	8	8	1	10	1	8	7	8	8	10	1	3	6	NaN
	10	1	8	8	1	10	1	8	7	8	8	10	1	8	6	NaN
	10	1	8	5	1	10	1	8	7	8	1	10	1	8	7	NaN
	10	2	8	5	1	10	1	8	6	8	1	10	1	8	7	NaN
	10	2	8	5	1	10	1	8	6	8	1	10	1	8	7	NaN
	10	2	8	5	1	10	1	8	6	8	1	10	1	8	7	NaN
	10	2	8	3	1	10	8	8	6	8	1	10	1	8	6	NaN
	10	1	8	3	1	10	8	8	6	1	1	10	1	8	7	NaN
	10	1	8	3	1	10	8	8	6	1	1	10	1	3	7	NaN
	10	1	8	8	1	10	8	8	3	1	1	10	1	3	7	NaN
	10	1	8	8	1	10	8	8	3	1	1	10	1	3	7	NaN
	10	1	8	8	1	10	8	8	3	1	8	10	1	2	6	NaN
	10	1	8	8	1	10	8	8	9	1	8	10	1	2	5	NaN
	10	1	8	8	1	10	8	8	9	1	8	10	1	2	5	NaN
	10	1	8	8	1	10	8	3	9	1	8	10	1	2	5	NaN
	10	1	9	8	1	10	2	3	9	1	8	10	1	2	5	NaN
	10	1	9	8	1	10	2	3	9	1	8	10	1	2	5	NaN
	10	1	9	8	1	10	2	3	3	1	8	10	1	3	5	NaN
	10	1	9	8	1	10	2	3	3	1	8	10	1	3	5	NaN
	10	1	8	8	1	10	2	3	3	1	8	10	1	3	5	NaN
	10	1	8	8	1	10	2	3	3	1	8	10	1	3	5	NaN
	10	1	8	8	1	10	1	2	3	1	8	10	1	3	5	NaN
	10	1	8	8	1	10	1	2	3	1	8	10	1	3	5	NaN
	10	1	8	8	1	10	1	2	3	1	2	10	1	3	5	NaN
	10	1	8	8	1	10	1	2	3	1	2	10	1	8	5	NaN
	10	1	8	8	1	10	1	2	3	1	2	10	1	8	5	NaN
	10	1	8	8	1	10	1	2	3	1	2	10	1	8	7	NaN
	10	1	8	8	6	10	1	2	3	1	2	10	1	8	7	NaN
	10	1	8	8	6	10	1	2	3	4	2	10	1	2	7	NaN
	10	1	8	8	6	10	1	6	3	4	2	10	1	2	7	NaN
	10	1	8	8	6	10	1	6	1	4	1	10	1	2	7	NaN
	10	1	8	8	9	10	1	6	1	7	1	10	1	2	6	NaN
	10	1	8	8	9	10	1	6	1	7	1	10	1	2	5	NaN
	10	8	7	8	9	10	1	6	1	7	1	10	1	2	5	NaN
	10	8	7	8	9	10	1	6	1	7	1	10	1	2	5	NaN
	10	8	5	8	9	10	1	7	3	5	1	10	1	2	5	NaN
	10	8	5	8	7	10	1	7	3	5	1	10	1	3	5	NaN
	10	8	5	8	10	10	1	7	3	5	1	10	1	3	5	NaN
	10	8	5	8	10	10	1	5	3	5	1	10	1	3	5	NaN
	10	8	5	8	2	10	1	5	8	10	1	10	1	3	5	NaN
	10	8	5	8	2	10	1	8	8	10	1	10	1	3	5	NaN
	10	8	9	8	2	10	1	8	8	10	1	10	1	3	5	NaN
	10	8	9	8	2	10	1	8	8	10	1	10	1	3	6	NaN
	10	1	9	8	2	10	2	8	8	10	1	10	2	3	5	NaN
	10	1	7	8	2	10	2	8	8	10	1	10	2	3	5	NaN
	10	1	7	8	2	2	2	2	3	3	1	10	2	3	5	NaN
	10	1	7	8	2	2	10	2	3	3	3	10	2	3	5	NaN
	10	1	7	8	2	2	10	2	3	3	3	10	2	3	5	NaN
	10	1	8	8	2	10	10	2	3	3	3	10	2	3	5	NaN
	10	1	8	8	2	10	10	2	3	3	1	10	2	3	5	NaN
	10	1	8	8	2	10	10	2	3	3	1	10	2	1	6	NaN
	10	1	1	8	2	10	10	2	6	3	1	10	2	1	6	NaN
	10	3	1	8	2	10	8	2	6	3	1	10	1	1	7	NaN
	10	3	1	8	2	10	8	2	6	3	1	10	1	1	7	NaN
	10	2	1	8	2	10	8	7	6	2	1	10	1	1	7	NaN
	10	2	1	8	2	10	8	7	1	2	1	10	1	3	8	1
	10	2	1	8	1	10	8	7	1	2	1	10	1	3	7	NaN
	10	2	1	8	1	10	8	7	1	2	1	10	1	3	7	NaN
	10	2	1	8	1	10	8	7	1	2	1	10	1	3	7	NaN
	10	2	6	8	1	10	1	7	1	2	1	10	1	3	6	NaN
	10	2	6	8	1	10	1	7	1	8	1	10	1	3	6	NaN
	10	2	6	8	1	10	1	8	1	8	1	10	1	3	6	NaN
	10	2	2	8	1	10	2	8	1	5	1	10	1	3	6	NaN
	10	2	2	8	2	10	2	8	1	5	1	10	1	3	6	NaN
	2	2	8	8	2	10	2	8	10	5	1	10	1	3	6	NaN
	2	2	8	8	2	10	2	8	10	5	1	10	1	7	6	NaN
	2	2	8	8	2	10	2	8	10	5	1	10	1	7	6	NaN
	10	10	8	8	2	4	2	8	10	10	1	10	1	7	6	NaN
	10	10	8	8	2	4	2	2	10	10	1	10	1	3	6	NaN
	10	10	8	8	2	4	2	2	10	10	1	10	1	3	7	NaN
	10	10	8	8	2	7	1	2	10	8	1	10	1	3	7	NaN
	10	10	8	8	2	7	1	2	4	8	1	10	1	3	6	NaN
	10	10	1	8	2	7	1	2	4	8	1	10	1	3	6	NaN
	10	10	1	8	2	7	10	2	4	8	1	10	1	3	6	NaN
	10	10	1	8	2	5	10	1	4	8	1	10	1	3	6	NaN
	10	1	1	8	2	5	10	1	4	10	1	10	1	8	6	NaN
	10	1	1	8	2	5	10	1	7	10	1	10	1	8	6	NaN
	10	1	8	8	2	5	1	4	7	10	1	10	1	8	6	NaN
	10	1	8	8	2	5	1	4	7	10	1	10	1	8	6	NaN
	10	1	8	8	2	5	1	4	7	10	1	10	1	3	6	NaN
	10	1	8	8	2	6	1	4	7	10	1	10	1	3	6	NaN
	10	1	8	8	7	6	1	4	7	10	1	10	1	3	4	NaN
	10	1	8	8	7	6	1	4	5	10	1	10	1	3	4	NaN
	10	1	8	8	7	6	1	5	5	10	1	10	1	3	4	NaN
	10	1	8	8	7	6	1	5	5	10	1	10	1	3	4	NaN
	10	1	8	8	7	6	1	5	5	10	2	10	1	3	4	NaN
	10	2	8	8	7	10	1	5	5	10	2	10	1	3	4	NaN
	10	2	8	8	7	10	1	5	5	10	2	10	1	3	5	NaN
	10	2	8	8	2	10	1	5	5	10	2	10	1	3	5	NaN
	10	2	8	8	2	10	1	5	5	10	2	10	1	3	5	NaN
	10	2	8	8	2	10	1	5	5	10	2	10	1	3	6	NaN
	10	1	8	8	10	10	1	5	4	10	1	10	1	3	6	NaN
	10	1	8	8	10	10	1	5	4	10	1	10	1	3	6	NaN
	10	1	8	8	10	10	1	5	4	10	1	10	1	3	6	NaN
	10	1	8	8	10	10	1	5	10	8	1	10	1	3	6	NaN
	10	1	8	8	1	10	1	5	10	8	4	10	1	3	6	NaN
	10	1	8	8	1	10	1	5	10	8	4	10	1	3	6	NaN
	10	1	8	8	1	10	1	5	10	8	4	10	1	3	7	NaN
	10	1	8	8	1	10	1	5	10	8	4	10	1	3	6	NaN
	10	1	8	8	1	10	1	5	10	2	5	10	1	3	6	NaN
	10	1	8	8	1	10	1	5	10	2	5	10	1	3	6	NaN
	10	1	8	8	1	10	1	5	10	2	10	10	1	3	6	NaN
	10	1	8	8	1	10	1	5	10	2	10	10	1	3	6	NaN
	10	1	8	8	1	10	1	1	10	2	2	10	10	3	6	NaN
	10	1	8	8	1	10	1	1	3	6	2	10	10	3	7	NaN
	10	1	8	8	1	10	1	1	3	6	2	10	10	8	7	NaN
	10	1	8	8	1	10	1	1	3	6	2	10	2	8	7	NaN
	10	1	8	8	1	10	1	1	4	6	2	10	2	8	6	NaN
	10	1	8	8	10	10	1	1	4	3	2	10	1	2	5	NaN
	10	1	8	8	10	10	1	1	4	3	2	10	1	2	5	NaN
	10	1	8	8	10	10	1	1	4	3	2	10	1	3	5	NaN
	10	1	8	8	10	10	1	1	4	3	7	10	1	3	5	NaN
	10	1	8	8	10	10	1	1	4	3	7	10	1	3	5	NaN
	10	1	8	8	10	10	1	1	4	3	7	10	1	3	5	NaN
	10	1	8	8	10	10	1	1	4	10	8	10	1	3	5	NaN
	10	1	8	8	10	10	1	2	4	10	8	10	1	3	5	NaN
	10	1	8	8	10	10	1	2	4	10	8	10	1	3	5	NaN
	10	1	8	8	10	10	1	2	4	10	1	10	1	3	6	NaN
	10	1	8	8	10	10	1	2	7	10	1	10	1	3	6	NaN
	10	2	8	8	10	10	1	8	7	8	1	10	1	3	6	NaN
	10	2	8	8	10	10	1	8	7	8	1	10	1	3	6	NaN
	9	2	8	8	10	10	1	8	7	8	10	10	1	8	6	NaN
	9	2	8	8	2	10	1	8	7	8	10	10	1	8	6	NaN
	9	2	8	8	2	10	1	8	3	8	10	10	1	8	5	NaN
	10	2	8	8	2	10	1	8	3	8	1	10	1	8	5	NaN
	10	2	1	8	2	10	1	8	3	8	1	10	1	3	5	NaN
	10	2	1	8	2	10	1	8	3	8	1	10	1	3	5	NaN
	10	2	1	8	2	7	1	8	3	8	1	10	1	3	5	NaN
	10	2	1	8	2	7	1	8	3	8	1	10	1	3	6	NaN
	10	2	5	8	2	7	1	8	3	8	1	10	1	3	5	NaN
	10	2	5	8	2	4	1	8	3	8	1	10	1	3	6	NaN
	10	1	5	8	2	4	1	8	3	8	1	10	1	3	6	NaN
	10	1	5	8	2	4	1	8	3	8	8	10	1	3	6	NaN
	10	1	5	8	2	4	1	8	3	8	8	10	1	3	5	NaN
	10	1	8	8	2	4	1	1	3	8	8	10	1	3	5	NaN
	10	1	8	8	2	4	1	1	3	8	8	10	1	3	5	NaN
	10	1	8	8	10	10	1	1	3	8	8	10	1	3	5	NaN
	10	1	8	8	10	10	1	1	3	3	8	10	1	3	6	NaN
	10	1	8	8	10	10	1	1	3	3	3	10	1	3	5	NaN
	10	1	8	8	10	10	1	1	3	3	3	10	1	3	6	NaN
	10	1	3	8	10	10	1	1	3	3	3	10	1	3	6	NaN
	10	1	3	8	10	10	1	1	8	2	3	10	1	3	6	NaN
	10	1	3	8	10	10	1	1	8	2	3	10	1	3	6	NaN
	10	1	3	8	10	10	1	3	8	2	7	10	2	3	6	NaN
	10	1	3	8	10	10	2	3	8	2	7	10	2	3	6	NaN
	10	8	3	8	2	10	2	3	8	10	7	10	2	3	6	NaN
	10	8	8	8	2	10	2	1	8	10	7	10	2	3	6	NaN
	10	8	8	8	2	10	2	1	8	3	7	10	1	3	5	NaN
	10	8	8	8	2	10	2	1	3	3	7	10	1	3	5	NaN
	10	9	8	8	2	10	1	1	3	3	2	10	1	3	5	NaN
	10	9	8	8	2	10	1	1	3	3	2	10	1	3	6	NaN
	10	9	8	8	2	10	1	1	3	3	2	10	1	3	7	NaN
	10	9	8	8	2	10	1	1	3	3	2	10	1	8	0	0
	10	4	8	8	2	10	1	1	3	4	2	10	1	8	0	0
	10	4	8	8	2	10	1	10	3	4	10	10	1	8	0	0
	10	4	8	1	10	10	1	10	10	4	10	10	1	8	0	0
	State Paths, Movie Session A
	P1	P2	P3	P4	P5	P6	P7	P8	P9	P10	P11	P12	P13	P14	ConsistencyLevel	ConsistentState
	4	4	4	4	3	4	10	4	4	4	4	4	4	4	0	NaN
	4	4	6	4	3	3	10	4	4	4	4	4	4	4	0	NaN
	4	4	6	4	3	3	10	4	4	4	4	4	4	4	0	NaN
	7	4	2	4	3	3	10	5	4	4	7	4	4	4	0	NaN
	7	4	2	4	3	3	10	5	7	7	7	4	7	4	12	4
	7	9	2	4	2	3	2	5	7	7	7	5	7	9	10	4
	7	9	2	7	2	3	2	9	7	7	7	5	7	9	10	4
	7	9	2	7	2	3	2	9	7	7	7	5	7	9	10	7
	7	9	2	7	7	3	2	9	7	9	7	5	7	9	10	7
	7	9	2	7	7	7	2	9	7	9	5	5	7	9	10	7
	7	7	2	7	7	7	2	9	7	9	5	5	1	9	10	7
	7	7	2	7	10	5	10	7	7	9	5	9	1	9	11	7
	7	7	10	7	10	8	10	7	4	9	9	9	1	9	11	7
	7	1	10	4	10	8	10	7	4	9	9	9	1	9	11	7
	7	1	10	4	10	3	10	7	4	9	9	9	1	9	10	7
	7	10	10	4	4	3	10	7	7	9	9	9	1	7	9	7
	7	10	10	7	4	3	10	7	7	5	7	7	9	7	9	7
	7	7	10	7	4	3	5	7	5	5	7	7	9	7	9	7
	8	7	5	7	7	6	5	7	5	5	5	7	9	7	9	7
	8	7	5	2	7	6	5	7	5	5	5	7	5	7	9	7
	8	7	9	2	5	6	5	7	5	5	5	7	5	7	9	7
	8	9	9	2	5	6	5	4	5	5	6	7	5	7	8	7
	8	9	9	2	5	6	5	4	5	5	6	7	5	6	7	NaN
	8	9	5	2	5	6	6	4	5	5	6	7	4	6	8	4
	8	9	5	2	4	6	6	4	4	4	4	8	4	6	10	4
	8	9	5	2	4	8	4	4	4	4	4	8	4	6	11	4
	8	6	8	2	4	8	4	4	4	4	4	8	4	6	11	4
	8	6	8	4	4	9	4	4	4	4	4	8	4	6	11	4
	4	6	8	4	4	9	4	4	4	4	4	4	4	6	11	4
	4	6	4	4	4	9	4	4	4	4	9	4	4	1	11	4
	4	6	4	4	4	9	4	4	4	4	9	4	9	1	11	4
	5	7	5	4	4	9	4	4	4	4	9	7	9	1	11	4
	5	7	5	7	7	9	4	7	4	4	6	7	5	1	11	4
	5	7	5	7	7	7	4	7	5	5	6	7	5	5	10	4
	5	5	5	7	7	7	7	2	5	5	7	7	5	5	10	5
	3	5	5	7	7	7	7	2	5	5	7	5	5	5	11	7
	3	9	2	7	7	7	7	2	5	5	7	5	5	9	11	7
	3	9	2	9	7	7	5	2	5	5	7	9	5	9	12	7
	3	9	2	9	7	5	5	2	7	5	7	9	5	9	10	5
	7	9	7	9	7	5	5	2	7	5	7	9	5	9	9	5
	7	9	7	9	7	5	5	10	7	5	7	9	5	9	10	7
	7	6	7	10	7	5	7	10	7	7	7	4	5	9	10	7
	7	6	7	10	7	5	7	10	4	7	7	4	5	9	10	7
	7	6	7	10	7	5	7	10	4	7	7	4	5	6	11	9
	7	6	7	10	7	7	7	7	4	7	7	4	5	6	14	9
	7	7	7	10	7	7	5	7	7	9	7	5	5	6	12	9
	7	7	9	4	9	7	5	7	9	9	9	5	9	6	12	9
	9	7	9	4	9	5	5	5	9	9	9	9	9	6	11	9
	9	10	9	4	9	9	9	9	9	9	9	9	9	6	11	9
	9	10	9	4	9	9	9	9	9	9	9	9	9	6	12	9
	9	10	9	4	9	9	9	9	9	9	9	9	9	6	13	9
	9	10	9	4	9	9	9	9	9	9	9	9	9	6	13	9
	9	10	9	4	9	9	9	9	9	5	9	9	9	6	13	9
	9	9	9	4	9	9	9	9	9	5	9	9	9	6	13	9
	9	9	9	9	9	9	9	9	9	5	10	9	9	6	13	9
	9	9	9	9	9	9	9	9	9	5	10	9	9	6	13	9
	9	9	9	9	9	9	9	9	9	5	10	9	9	6	12	9
	9	9	9	4	9	9	9	9	9	5	10	9	9	6	12	9
	9	6	6	4	9	7	9	9	9	5	10	6	6	6	11	9
	6	6	6	4	6	7	6	6	9	5	10	6	6	6	11	9
	6	6	6	4	6	7	6	6	6	5	2	6	6	6	11	9
	6	6	6	4	6	7	6	6	6	4	2	6	6	6	10	6
	6	6	6	4	6	7	6	6	6	4	2	6	6	6	11	7
	7	7	2	7	7	7	7	6	6	4	2	7	4	6	11	7
	7	7	2	7	7	7	7	7	7	4	2	7	4	2	11	7
	7	7	2	7	7	7	7	7	7	7	10	7	4	2	11	7
	10	7	7	5	7	7	7	5	4	7	10	7	4	2	11	7
	10	7	7	5	5	7	7	5	4	7	10	7	4	2	11	7
	10	7	7	5	5	7	7	5	4	7	5	7	4	5	11	7
	10	7	7	5	5	7	7	5	4	5	5	7	5	5	12	7
	10	7	7	5	5	7	7	5	4	5	5	3	5	5	10	5
	3	7	7	5	5	5	7	5	4	5	5	3	5	5	10	5
	3	7	5	5	3	9	7	5	4	5	5	3	5	5	10	5
	3	7	5	10	3	9	7	5	4	5	7	3	5	9	11	5
	5	8	5	10	3	9	7	5	4	5	7	3	5	6	11	5
	5	8	5	10	5	9	7	5	4	5	7	3	5	6	11	5
	5	8	5	4	5	5	7	5	7	5	5	3	5	6	12	5
	5	8	5	4	5	5	7	5	7	5	5	5	5	6	12	5
	5	8	5	4	5	5	4	5	7	5	5	5	5	6	12	5
	5	8	5	5	5	8	4	4	7	5	5	5	5	6	12	5
	5	5	5	5	5	8	4	4	7	5	5	5	5	6	12	5
	5	5	5	5	9	8	4	5	5	5	4	5	5	6	12	5
	5	5	5	5	9	8	9	5	5	5	4	5	5	9	12	5
	5	5	9	4	9	8	9	9	5	5	4	5	5	9	14	9
	9	9	9	4	9	9	9	9	5	5	7	9	9	9	14	9
	9	9	9	4	9	9	9	9	9	5	7	9	9	9	14	9
	9	9	9	4	9	9	9	9	9	5	7	9	9	9	14	9
	9	9	9	9	9	9	9	9	9	9	9	9	9	9	14	9
	9	9	9	9	9	9	9	9	9	9	9	9	9	9	14	9
	9	9	9	9	9	9	9	9	9	9	9	9	9	9	14	9
	9	9	9	9	7	9	9	9	9	9	9	9	9	9	14	9
	9	9	9	9	7	9	9	9	9	9	9	9	9	9	14	9
	9	9	9	9	7	9	9	9	9	9	9	9	9	9	14	9
	9	7	9	9	2	9	9	9	9	9	9	7	9	9	14	9
	9	7	7	9	2	7	7	9	9	9	7	7	9	9	13	9
	9	7	7	9	2	7	7	9	9	9	7	7	9	9	13	9
	7	7	7	3	2	7	7	7	7	9	7	7	9	9	13	9
	7	7	7	3	2	7	7	7	7	10	7	7	9	7	11	9
	7	7	7	3	2	5	7	7	7	10	4	7	4	7	11	7
	7	8	7	3	2	4	4	4	7	10	4	7	4	7	11	7
	4	8	7	3	6	4	4	4	7	10	4	4	4	7	13	7
	4	1	7	3	6	4	4	4	4	10	4	4	4	7	13	7
	4	1	7	7	6	4	4	4	4	10	4	4	4	7	12	7
	4	1	7	7	6	4	9	4	4	10	4	4	4	7	11	7
	4	1	5	7	7	4	9	7	4	10	4	4	7	7	10	5
	5	4	5	7	7	4	9	7	5	10	7	4	7	5	12	5
	5	4	5	7	7	4	9	7	5	10	3	4	7	5	12	5
	5	4	5	5	6	4	7	5	5	10	3	4	5	5	12	5
	5	5	5	5	6	5	7	5	5	10	5	4	5	5	12	5
	5	5	5	5	6	5	7	5	5	5	5	5	5	5	13	5
	5	5	5	5	6	5	7	5	5	5	5	5	5	5	13	5
	5	5	5	5	6	5	7	5	5	5	5	5	5	5	13	5
	5	5	5	5	6	5	7	5	5	5	5	5	5	9	13	5
	5	5	5	5	6	5	5	5	5	5	5	5	5	9	13	5
	5	7	5	5	7	5	5	5	5	5	2	5	5	9	13	5
	5	7	5	5	7	5	5	5	5	5	2	5	5	9	13	5
	5	7	5	4	7	5	4	5	5	5	2	9	5	9	12	5
	5	8	5	4	7	5	4	4	5	4	2	9	5	9	12	5
	5	8	4	4	7	5	4	4	9	4	8	9	4	4	10	5
	5	8	4	4	7	5	4	4	9	4	8	9	4	4	10	4
	5	4	4	4	7	5	4	4	9	5	8	9	4	4	12	4
	5	4	4	4	7	5	4	4	5	5	4	5	4	4	12	4
	5	4	4	5	7	5	4	4	5	5	4	5	4	4	14	4
	5	4	4	5	7	4	4	4	5	5	4	5	4	4	14	4
	4	4	4	5	4	4	4	4	5	5	4	5	4	4	13	4
	4	4	4	5	4	4	4	4	5	5	6	5	4	4	13	4
	4	4	3	5	4	4	4	4	4	5	6	4	4	4	12	4
	4	4	3	5	4	4	4	4	4	5	6	4	4	4	12	4
	5	4	3	5	4	5	4	4	10	5	6	4	4	4	12	4
	5	5	5	5	6	5	5	5	10	5	6	4	5	4	11	4
	5	5	5	5	6	5	5	5	10	9	7	5	5	4	10	4
	5	5	5	5	6	9	5	5	7	9	7	5	5	9	10	4
	9	9	5	5	6	9	9	5	7	9	7	5	5	9	11	5
	9	9	5	9	9	5	9	5	7	9	7	5	7	9	11	5
	9	9	5	9	9	5	9	5	7	9	9	5	7	9	10	5
	5	9	5	6	9	5	9	5	7	9	9	5	7	9	10	5
	5	9	5	6	9	5	9	5	5	9	9	4	7	9	9	9
	5	9	5	9	9	5	9	5	5	9	6	4	7	6	9	9
	5	9	5	9	9	5	4	4	5	4	6	4	7	6	9	4
	4	9	5	9	9	5	4	4	5	4	6	4	5	6	10	4
	4	9	5	9	9	5	4	4	5	4	1	4	5	6	12	4
	7	9	5	9	9	4	4	4	9	4	1	4	5	4	13	4
	7	4	4	9	9	4	4	4	9	4	1	4	5	4	13	4
	7	4	4	4	9	9	4	4	9	4	9	4	5	4	13	4
	4	4	4	4	4	9	4	4	9	4	9	4	4	4	13	4
	4	4	4	4	4	9	4	4	4	4	9	4	4	4	13	4
	4	4	4	4	4	9	4	4	4	4	9	4	4	4	13	4
	4	4	6	4	4	9	4	4	4	4	9	4	4	4	13	4
	4	4	6	4	4	4	4	4	4	4	6	4	4	4	13	4
	4	4	6	4	4	4	4	4	4	4	6	4	4	4	13	4
	4	4	10	4	6	4	4	4	4	4	6	4	4	4	13	4
	4	4	10	7	6	4	4	5	4	4	6	4	4	4	12	4
	4	4	10	7	6	4	4	5	4	4	6	4	4	4	12	4
	4	4	8	7	6	5	9	5	4	7	7	4	5	1	12	4
	5	9	8	7	6	5	9	5	4	7	7	4	5	1	12	5
	5	9	8	5	6	5	9	5	5	7	7	5	5	1	12	5
	5	9	8	5	6	5	9	5	5	7	7	5	5	1	13	5
	5	9	8	5	2	5	9	5	5	7	5	5	5	5	13	5
	5	5	8	5	2	5	5	5	5	5	5	5	5	5	13	5
	5	5	8	5	2	5	5	5	5	5	5	5	5	5	14	5
	5	5	7	5	5	5	5	5	5	5	5	5	5	5	14	5
	5	5	7	5	5	5	5	5	5	5	5	5	5	5	14	5
	5	5	7	5	5	5	5	5	5	5	5	5	5	5	14	5
	5	5	5	5	5	5	5	5	5	5	5	5	5	5	14	5
	5	5	5	9	5	5	5	5	5	5	5	5	5	5	14	5
	5	5	5	9	5	5	5	5	5	5	5	5	5	5	14	5
	5	5	5	9	5	5	5	5	5	5	5	5	5	5	14	5
	5	5	5	9	9	5	5	5	5	5	5	5	5	5	14	5
	5	5	5	10	9	5	5	5	5	5	5	5	5	10	13	5
	5	5	5	10	4	4	4	5	5	5	5	5	5	10	13	5
	5	5	5	10	4	4	4	5	5	5	5	5	5	10	13	5
	4	5	5	10	4	4	4	5	5	5	5	4	5	10	12	4
	4	4	4	10	4	4	4	4	5	5	4	4	4	10	12	4
	4	4	4	10	4	4	4	4	9	5	4	4	4	4	13	4
	4	4	4	10	4	4	4	4	9	4	4	4	4	4	13	4
	4	4	4	10	4	4	4	4	9	4	4	4	4	4	13	4
	4	4	4	10	4	4	4	4	9	4	4	4	4	4	13	4
	4	4	4	4	4	4	4	4	9	4	4	4	9	4	13	4
	4	4	4	4	4	4	4	4	6	4	4	4	9	4	13	4
	4	4	4	4	4	4	4	4	6	4	8	4	9	4	14	4
	4	4	4	4	4	4	4	4	6	4	8	4	9	4	14	4
	4	4	4	4	4	4	4	4	6	4	8	4	4	4	14	4
	4	4	4	4	4	4	4	4	6	4	2	4	4	4	14	4
	4	4	4	4	4	4	4	4	4	4	2	4	4	4	13	4
	4	4	4	4	4	4	2	4	4	4	2	4	4	4	13	4
	4	7	4	4	6	4	2	4	4	4	2	6	4	6	13	4
	4	7	4	4	6	9	2	5	4	4	2	6	4	6	13	4
	4	7	4	4	6	9	6	5	4	4	2	6	4	6	13	4
	9	9	6	4	6	9	6	5	6	4	6	6	6	6	14	6
	6	9	6	6	6	6	6	6	6	9	6	6	6	6	14	6
	6	6	6	6	6	6	6	6	6	9	6	6	6	6	14	6
	6	6	6	6	6	6	6	6	6	9	6	6	6	6	14	6
	6	6	6	6	6	6	6	6	6	6	6	6	6	6	14	6
	6	6	6	6	6	6	6	6	6	6	6	6	6	6	14	6
	6	6	6	6	6	6	6	6	6	6	6	6	6	6	14	6
	6	6	6	6	6	7	6	6	6	6	6	6	6	6	14	6
	7	6	6	6	6	7	6	6	6	5	6	6	6	6	14	6
	7	6	6	6	6	7	6	6	7	5	6	7	7	6	14	6
	7	7	7	7	2	7	7	7	7	5	5	7	7	7	14	6
	7	7	7	7	2	5	7	5	7	5	5	7	7	7	13	6
	5	8	7	7	2	5	7	5	7	5	5	7	7	7	12	7
	5	8	7	5	7	5	2	5	7	5	5	7	5	7	12	7
	5	8	7	5	7	5	2	5	7	5	5	7	9	8	12	7
	5	8	7	5	7	5	1	5	7	5	5	7	9	8	11	5
	5	5	5	5	7	5	1	5	5	5	5	7	9	8	11	5
	5	5	5	5	7	5	1	10	9	5	5	7	9	8	11	5
	5	5	9	5	5	5	1	10	9	5	9	9	9	9	10	5
	5	5	9	5	5	5	1	10	9	4	9	9	9	9	10	5
	5	5	9	6	5	5	1	4	9	4	9	9	4	4	10	4
	5	5	9	6	5	5	1	4	5	4	4	4	4	4	11	4
	5	5	4	6	4	5	1	4	5	4	4	4	4	4	11	4
	5	5	4	6	4	5	1	4	5	4	4	4	4	4	0	0
	5	4	4	8	4	10	1	4	4	4	4	4	4	4	0	0
	4	4	4	8	4	10	1	4	4	4	4	4	4	4	0	0
	4	4	4	8	4	10	1	4	4	4	4	4	4	4	0	0
	State Paths Rest Session B
	P1	P2	P3	P4	P5	P6	P7	P8	P9	P10	P11	P12	P13	P14	ConsistencyLevel	ConsistentState
	2	10	7	8	1	10	8	1	10	10	4	10	1	1	0	NaN
	2	1	7	8	1	10	8	1	6	10	4	10	1	1	0	NaN
	2	1	7	8	1	10	8	1	6	10	2	10	1	5	0	NaN
	1	1	8	8	1	4	8	1	6	10	2	10	1	5	0	NaN
	1	1	8	8	1	4	8	1	6	10	2	10	1	5	7	NaN
	1	1	8	8	1	4	8	1	6	10	1	10	1	5	7	NaN
	1	1	8	8	1	4	8	1	3	10	1	10	1	5	7	NaN
	1	1	8	8	1	4	8	1	3	10	1	10	1	5	7	NaN
	1	1	8	8	1	4	8	1	3	10	1	10	1	5	7	NaN
	10	1	3	8	1	4	8	1	3	10	1	10	1	5	8	1
	10	1	3	8	1	1	4	1	3	10	1	10	1	3	8	1
	10	1	3	8	1	1	4	1	3	10	1	10	1	3	8	1
	10	1	3	8	1	1	4	1	3	10	1	10	1	3	8	1
	10	1	3	8	1	1	1	1	3	10	1	10	1	3	7	NaN
	10	1	3	8	1	1	1	1	3	10	1	10	1	3	7	NaN
	10	1	3	8	1	1	1	1	3	10	1	10	1	3	7	NaN
	10	1	8	8	1	1	1	1	3	10	1	10	1	3	8	1
	10	1	8	8	1	1	1	1	3	10	1	10	1	3	8	1
	10	1	8	8	1	1	1	1	3	10	1	10	1	10	8	1
	10	1	8	8	2	1	1	1	3	10	1	10	1	10	9	1
	10	1	8	8	2	1	1	1	3	10	1	10	1	1	9	1
	10	1	8	8	2	1	1	1	3	10	1	10	1	1	9	1
	10	1	8	8	1	1	1	1	3	10	1	10	1	1	9	1
	10	1	8	8	1	1	1	1	1	10	1	10	1	1	9	1
	10	1	8	8	1	1	8	1	1	10	1	10	1	1	9	1
	10	1	8	8	1	1	8	1	8	10	1	10	1	7	9	1
	10	1	8	8	4	1	8	1	8	10	1	10	1	7	9	1
	10	1	8	8	4	3	8	1	8	10	1	10	2	7	9	1
	10	1	8	8	4	3	8	8	7	10	1	10	2	7	8	1
	10	1	8	8	1	3	8	8	7	10	1	10	2	8	6	NaN
	10	1	8	8	1	10	8	8	7	10	1	10	2	8	6	NaN
	10	1	8	8	1	10	2	8	10	10	1	10	2	8	6	NaN
	10	1	8	8	1	10	2	8	10	10	1	10	1	8	5	NaN
	10	1	8	8	1	10	2	8	10	10	1	10	1	8	5	NaN
	10	1	8	8	1	10	2	8	10	10	1	10	1	8	6	NaN
	10	1	8	8	1	10	1	8	10	10	1	10	1	3	5	NaN
	10	1	8	8	1	10	1	8	7	10	1	10	1	3	5	NaN
	10	1	8	8	1	10	1	8	7	10	1	10	1	3	5	NaN
	10	1	8	8	1	10	1	3	7	8	1	10	1	8	5	NaN
	10	1	8	8	1	10	1	3	7	8	1	10	2	8	6	NaN
	10	1	8	8	1	10	1	3	7	8	1	10	2	8	6	NaN
	10	1	8	8	1	10	1	3	7	8	1	10	2	8	6	NaN
	10	1	8	8	1	10	1	3	7	8	1	10	1	8	5	NaN
	10	1	8	8	1	10	1	3	5	8	8	10	1	3	5	NaN
	10	1	8	8	1	10	1	3	9	8	8	10	1	3	6	NaN
	10	1	5	8	1	10	1	3	9	8	8	10	1	3	6	NaN
	10	1	5	8	1	10	1	3	9	8	8	10	1	3	6	NaN
	10	1	5	8	1	10	1	3	9	8	8	10	1	3	5	NaN
	10	1	5	8	1	10	1	3	8	8	8	10	1	3	5	NaN
	10	1	5	8	1	10	1	3	8	1	8	10	1	3	5	NaN
	10	1	5	8	1	10	1	3	8	1	8	10	1	3	5	NaN
	10	1	8	8	1	2	1	3	8	1	8	10	1	3	5	NaN
	10	1	8	8	1	2	1	3	8	1	8	10	1	3	5	NaN
	10	1	8	8	1	2	1	3	3	1	8	10	1	3	5	NaN
	10	1	8	8	1	10	1	2	3	1	8	10	1	3	6	NaN
	10	1	8	8	1	10	1	2	3	1	8	10	1	3	6	NaN
	10	1	8	8	1	10	1	2	3	1	8	10	1	3	7	NaN
	10	1	8	8	1	10	1	8	3	1	8	10	1	3	6	NaN
	10	1	8	8	1	10	1	8	7	8	8	10	1	3	6	NaN
	10	1	8	8	1	10	1	8	7	8	8	10	1	3	6	NaN
	10	1	8	8	1	10	1	8	7	8	8	10	1	8	6	NaN
	10	1	8	5	1	10	1	8	7	8	1	10	1	8	7	NaN
	10	2	8	5	1	10	1	8	6	8	1	10	1	8	7	NaN
	10	2	8	5	1	10	1	8	6	8	1	10	1	8	7	NaN
	10	2	8	5	1	10	1	8	6	8	1	10	1	8	7	NaN
	10	2	8	3	1	10	8	8	6	8	1	10	1	8	6	NaN
	10	1	8	3	1	10	8	8	6	1	1	10	1	8	7	NaN
	10	1	8	3	1	10	8	8	6	1	1	10	1	3	7	NaN
	10	1	8	8	1	10	8	8	3	1	1	10	1	3	7	NaN
	10	1	8	8	1	10	8	8	3	1	1	10	1	3	7	NaN
	10	1	8	8	1	10	8	8	3	1	8	10	1	2	6	NaN
	10	1	8	8	1	10	8	8	9	1	8	10	1	2	5	NaN
	10	1	8	8	1	10	8	8	9	1	8	10	1	2	5	NaN
	10	1	8	8	1	10	8	3	9	1	8	10	1	2	5	NaN
	10	1	9	8	1	10	2	3	9	1	8	10	1	2	5	NaN
	10	1	9	8	1	10	2	3	9	1	8	10	1	2	5	NaN
	10	1	9	8	1	10	2	3	3	1	8	10	1	3	5	NaN
	10	1	9	8	1	10	2	3	3	1	8	10	1	3	5	NaN
	10	1	8	8	1	10	2	3	3	1	8	10	1	3	5	NaN
	10	1	8	8	1	10	2	3	3	1	8	10	1	3	5	NaN
	10	1	8	8	1	10	1	2	3	1	8	10	1	3	5	NaN
	10	1	8	8	1	10	1	2	3	1	8	10	1	3	5	NaN
	10	1	8	8	1	10	1	2	3	1	2	10	1	3	5	NaN
	10	1	8	8	1	10	1	2	3	1	2	10	1	8	5	NaN
	10	1	8	8	1	10	1	2	3	1	2	10	1	8	5	NaN
	10	1	8	8	1	10	1	2	3	1	2	10	1	8	7	NaN
	10	1	8	8	6	10	1	2	3	1	2	10	1	8	7	NaN
	10	1	8	8	6	10	1	2	3	4	2	10	1	2	7	NaN
	10	1	8	8	6	10	1	6	3	4	2	10	1	2	7	NaN
	10	1	8	8	6	10	1	6	1	4	1	10	1	2	7	NaN
	10	1	8	8	9	10	1	6	1	7	1	10	1	2	6	NaN
	10	1	8	8	9	10	1	6	1	7	1	10	1	2	5	NaN
	10	8	7	8	9	10	1	6	1	7	1	10	1	2	5	NaN
	10	8	7	8	9	10	1	6	1	7	1	10	1	2	5	NaN
	10	8	5	8	9	10	1	7	3	5	1	10	1	2	5	NaN
	10	8	5	8	7	10	1	7	3	5	1	10	1	3	5	NaN
	10	8	5	8	10	10	1	7	3	5	1	10	1	3	5	NaN
	10	8	5	8	10	10	1	5	3	5	1	10	1	3	5	NaN
	10	8	5	8	2	10	1	5	8	10	1	10	1	3	5	NaN
	10	8	5	8	2	10	1	8	8	10	1	10	1	3	5	NaN
	10	8	9	8	2	10	1	8	8	10	1	10	1	3	5	NaN
	10	8	9	8	2	10	1	8	8	10	1	10	1	3	6	NaN
	10	1	9	8	2	10	2	8	8	10	1	10	2	3	5	NaN
	10	1	7	8	2	10	2	8	8	10	1	10	2	3	5	NaN
	10	1	7	8	2	2	2	2	3	3	1	10	2	3	5	NaN
	10	1	7	8	2	2	10	2	3	3	3	10	2	3	5	NaN
	10	1	7	8	2	2	10	2	3	3	3	10	2	3	5	NaN
	10	1	8	8	2	10	10	2	3	3	3	10	2	3	5	NaN
	10	1	8	8	2	10	10	2	3	3	1	10	2	3	5	NaN
	10	1	8	8	2	10	10	2	3	3	1	10	2	1	6	NaN
	10	1	1	8	2	10	10	2	6	3	1	10	2	1	6	NaN
	10	3	1	8	2	10	8	2	6	3	1	10	1	1	7	NaN
	10	3	1	8	2	10	8	2	6	3	1	10	1	1	7	NaN
	10	2	1	8	2	10	8	7	6	2	1	10	1	1	7	NaN
	10	2	1	8	2	10	8	7	1	2	1	10	1	3	8	1
	10	2	1	8	1	10	8	7	1	2	1	10	1	3	7	NaN
	10	2	1	8	1	10	8	7	1	2	1	10	1	3	7	NaN
	10	2	1	8	1	10	8	7	1	2	1	10	1	3	7	NaN
	10	2	6	8	1	10	1	7	1	2	1	10	1	3	6	NaN
	10	2	6	8	1	10	1	7	1	8	1	10	1	3	6	NaN
	10	2	6	8	1	10	1	8	1	8	1	10	1	3	6	NaN
	10	2	2	8	1	10	2	8	1	5	1	10	1	3	6	NaN
	10	2	2	8	2	10	2	8	1	5	1	10	1	3	6	NaN
	2	2	8	8	2	10	2	8	10	5	1	10	1	3	6	NaN
	2	2	8	8	2	10	2	8	10	5	1	10	1	7	6	NaN
	2	2	8	8	2	10	2	8	10	5	1	10	1	7	6	NaN
	10	10	8	8	2	4	2	8	10	10	1	10	1	7	6	NaN
	10	10	8	8	2	4	2	2	10	10	1	10	1	3	6	NaN
	10	10	8	8	2	4	2	2	10	10	1	10	1	3	7	NaN
	10	10	8	8	2	7	1	2	10	8	1	10	1	3	7	NaN
	10	10	8	8	2	7	1	2	4	8	1	10	1	3	6	NaN
	10	10	1	8	2	7	1	2	4	8	1	10	1	3	6	NaN
	10	10	1	8	2	7	10	2	4	8	1	10	1	3	6	NaN
	10	10	1	8	2	5	10	1	4	8	1	10	1	3	6	NaN
	10	1	1	8	2	5	10	1	4	10	1	10	1	8	6	NaN
	10	1	1	8	2	5	10	1	7	10	1	10	1	8	6	NaN
	10	1	8	8	2	5	1	4	7	10	1	10	1	8	6	NaN
	10	1	8	8	2	5	1	4	7	10	1	10	1	8	6	NaN
	10	1	8	8	2	5	1	4	7	10	1	10	1	3	6	NaN
	10	1	8	8	2	6	1	4	7	10	1	10	1	3	6	NaN
	10	1	8	8	7	6	1	4	7	10	1	10	1	3	4	NaN
	10	1	8	8	7	6	1	4	5	10	1	10	1	3	4	NaN
	10	1	8	8	7	6	1	5	5	10	1	10	1	3	4	NaN
	10	1	8	8	7	6	1	5	5	10	1	10	1	3	4	NaN
	10	1	8	8	7	6	1	5	5	10	2	10	1	3	4	NaN
	10	2	8	8	7	10	1	5	5	10	2	10	1	3	4	NaN
	10	2	8	8	7	10	1	5	5	10	2	10	1	3	5	NaN
	10	2	8	8	2	10	1	5	5	10	2	10	1	3	5	NaN
	10	2	8	8	2	10	1	5	5	10	2	10	1	3	5	NaN
	10	2	8	8	2	10	1	5	5	10	2	10	1	3	6	NaN
	10	1	8	8	10	10	1	5	4	10	1	10	1	3	6	NaN
	10	1	8	8	10	10	1	5	4	10	1	10	1	3	6	NaN
	10	1	8	8	10	10	1	5	4	10	1	10	1	3	6	NaN
	10	1	8	8	10	10	1	5	10	8	1	10	1	3	6	NaN
	10	1	8	8	1	10	1	5	10	8	4	10	1	3	6	NaN
	10	1	8	8	1	10	1	5	10	8	4	10	1	3	6	NaN
	10	1	8	8	1	10	1	5	10	8	4	10	1	3	7	NaN
	10	1	8	8	1	10	1	5	10	8	4	10	1	3	6	NaN
	10	1	8	8	1	10	1	5	10	2	5	10	1	3	6	NaN
	10	1	8	8	1	10	1	5	10	2	5	10	1	3	6	NaN
	10	1	8	8	1	10	1	5	10	2	10	10	1	3	6	NaN
	10	1	8	8	1	10	1	5	10	2	10	10	1	3	6	NaN
	10	1	8	8	1	10	1	1	10	2	2	10	10	3	6	NaN
	10	1	8	8	1	10	1	1	3	6	2	10	10	3	7	NaN
	10	1	8	8	1	10	1	1	3	6	2	10	10	8	7	NaN
	10	1	8	8	1	10	1	1	3	6	2	10	2	8	7	NaN
	10	1	8	8	1	10	1	1	4	6	2	10	2	8	6	NaN
	10	1	8	8	10	10	1	1	4	3	2	10	1	2	5	NaN
	10	1	8	8	10	10	1	1	4	3	2	10	1	2	5	NaN
	10	1	8	8	10	10	1	1	4	3	2	10	1	3	5	NaN
	10	1	8	8	10	10	1	1	4	3	7	10	1	3	5	NaN
	10	1	8	8	10	10	1	1	4	3	7	10	1	3	5	NaN
	10	1	8	8	10	10	1	1	4	3	7	10	1	3	5	NaN
	10	1	8	8	10	10	1	1	4	10	8	10	1	3	5	NaN
	10	1	8	8	10	10	1	2	4	10	8	10	1	3	5	NaN
	10	1	8	8	10	10	1	2	4	10	8	10	1	3	5	NaN
	10	1	8	8	10	10	1	2	4	10	1	10	1	3	6	NaN
	10	1	8	8	10	10	1	2	7	10	1	10	1	3	6	NaN
	10	2	8	8	10	10	1	8	7	8	1	10	1	3	6	NaN
	10	2	8	8	10	10	1	8	7	8	1	10	1	3	6	NaN
	9	2	8	8	10	10	1	8	7	8	10	10	1	8	6	NaN
	9	2	8	8	2	10	1	8	7	8	10	10	1	8	6	NaN
	9	2	8	8	2	10	1	8	3	8	10	10	1	8	5	NaN
	10	2	8	8	2	10	1	8	3	8	1	10	1	8	5	NaN
	10	2	1	8	2	10	1	8	3	8	1	10	1	3	5	NaN
	10	2	1	8	2	10	1	8	3	8	1	10	1	3	5	NaN
	10	2	1	8	2	7	1	8	3	8	1	10	1	3	5	NaN
	10	2	1	8	2	7	1	8	3	8	1	10	1	3	6	NaN
	10	2	5	8	2	7	1	8	3	8	1	10	1	3	5	NaN
	10	2	5	8	2	4	1	8	3	8	1	10	1	3	6	NaN
	10	1	5	8	2	4	1	8	3	8	1	10	1	3	6	NaN
	10	1	5	8	2	4	1	8	3	8	8	10	1	3	6	NaN
	10	1	5	8	2	4	1	8	3	8	8	10	1	3	5	NaN
	10	1	8	8	2	4	1	1	3	8	8	10	1	3	5	NaN
	10	1	8	8	2	4	1	1	3	8	8	10	1	3	5	NaN
	10	1	8	8	10	10	1	1	3	8	8	10	1	3	5	NaN
	10	1	8	8	10	10	1	1	3	3	8	10	1	3	6	NaN
	10	1	8	8	10	10	1	1	3	3	3	10	1	3	5	NaN
	10	1	8	8	10	10	1	1	3	3	3	10	1	3	6	NaN
	10	1	3	8	10	10	1	1	3	3	3	10	1	3	6	NaN
	10	1	3	8	10	10	1	1	8	2	3	10	1	3	6	NaN
	10	1	3	8	10	10	1	1	8	2	3	10	1	3	6	NaN
	10	1	3	8	10	10	1	3	8	2	7	10	2	3	6	NaN
	10	1	3	8	10	10	2	3	8	2	7	10	2	3	6	NaN
	10	8	3	8	2	10	2	3	8	10	7	10	2	3	6	NaN
	10	8	8	8	2	10	2	1	8	10	7	10	2	3	6	NaN
	10	8	8	8	2	10	2	1	8	3	7	10	1	3	5	NaN
	10	8	8	8	2	10	2	1	3	3	7	10	1	3	5	NaN
	10	9	8	8	2	10	1	1	3	3	2	10	1	3	5	NaN
	10	9	8	8	2	10	1	1	3	3	2	10	1	3	6	NaN
	10	9	8	8	2	10	1	1	3	3	2	10	1	3	7	NaN
	10	9	8	8	2	10	1	1	3	3	2	10	1	8	0	0
	10	4	8	8	2	10	1	1	3	4	2	10	1	8	0	0
	10	4	8	8	2	10	1	10	3	4	10	10	1	8	0	0
	10	4	8	1	10	10	1	10	10	4	10	10	1	8	0	0
	State Paths, Movie Session B
	P1	P2	P3	P4	P5	P6	P7	P8	P9	P10	P11	P12	P13	P14	ConsistencyLevel	ConsistentState
	7	6	4	4	4	6	4	4	4	4	4	4	4	4	0	NaN
	7	4	4	4	4	6	4	4	4	4	4	4	4	4	0	NaN
	7	4	4	4	4	6	4	4	4	4	4	4	4	4	0	NaN
	7	4	4	4	9	6	4	4	9	4	4	4	7	4	0	NaN
	2	5	4	4	9	6	3	4	9	4	7	9	7	4	12	4
	2	5	7	7	9	6	3	4	9	4	7	9	7	4	12	4
	2	9	7	7	9	6	3	4	9	9	7	9	7	9	12	4
	2	9	7	7	7	6	2	4	7	9	7	9	7	9	9	4
	2	9	7	7	7	6	2	4	7	9	7	9	7	9	9	7
	2	9	7	5	7	6	2	5	7	9	7	9	7	9	9	7
	2	9	7	5	7	6	2	5	7	9	7	7	5	9	9	7
	7	5	7	5	7	9	6	5	7	9	7	7	5	9	9	7
	7	5	7	5	7	9	6	5	8	9	8	7	5	7	9	7
	7	5	9	5	7	9	6	5	8	9	8	7	5	7	8	5
	7	8	9	5	5	9	6	5	8	9	8	7	5	7	8	5
	7	8	9	5	5	9	6	5	8	5	8	7	5	7	8	5
	5	8	9	5	5	6	9	5	5	5	8	7	5	7	9	5
	5	8	9	5	7	6	9	5	5	5	8	7	5	7	10	5
	5	7	9	5	7	9	9	5	5	5	1	7	5	7	10	5
	5	7	9	5	7	9	9	5	5	5	1	7	5	7	10	5
	5	7	9	5	7	9	9	5	5	5	1	7	5	5	10	5
	9	5	9	5	5	9	5	5	5	5	1	7	5	5	10	5
	9	5	6	5	9	6	5	5	5	5	1	6	8	5	10	5
	4	4	6	5	9	6	5	4	5	4	1	6	8	5	10	4
	4	4	6	5	9	6	4	4	5	4	1	6	8	5	11	4
	4	4	6	6	9	6	4	4	4	4	1	2	8	4	11	4
	4	4	6	6	9	6	4	4	4	4	1	2	8	4	11	4
	4	4	4	6	4	6	4	4	4	4	1	2	4	4	11	4
	4	4	4	4	4	6	4	4	4	4	1	2	4	4	11	4
	4	4	4	4	4	6	4	4	4	4	1	2	4	4	11	4
	4	4	5	9	4	6	4	4	4	4	1	6	4	4	11	4
	5	4	5	9	7	7	4	4	4	4	1	6	4	4	11	4
	5	4	5	9	7	5	5	5	5	4	7	7	4	7	11	4
	5	4	5	9	7	5	5	5	5	5	7	7	4	7	11	4
	2	5	5	6	7	5	5	5	5	5	7	7	4	5	10	5
	2	5	5	6	7	5	4	5	5	5	7	7	5	5	10	5
	2	5	9	6	7	9	4	5	5	5	7	7	5	5	12	5
	2	5	9	6	7	9	7	5	5	5	7	7	5	9	12	5
	7	5	9	7	7	9	7	5	5	5	7	7	5	9	12	5
	7	5	7	7	7	7	7	5	9	9	7	7	5	9	11	5
	7	5	7	2	5	7	7	5	9	9	4	5	5	9	10	5
	5	10	7	2	5	5	7	5	4	9	4	5	5	9	11	5
	5	10	7	2	5	5	7	5	4	9	4	5	10	7	12	5
	5	10	7	2	5	5	7	5	4	9	4	5	10	7	11	5
	9	10	7	6	9	5	7	5	4	9	4	5	10	7	11	5
	9	10	7	6	9	5	5	9	5	9	4	5	10	5	10	5
	9	10	5	6	9	5	5	9	5	9	4	5	10	5	9	5
	9	10	5	6	9	9	5	9	5	9	4	5	10	5	9	5
	9	10	9	6	9	9	5	9	5	9	4	9	10	9	9	9
	9	9	9	6	9	9	6	9	4	9	4	9	10	9	10	9
	9	9	9	6	9	9	6	9	4	9	4	9	10	9	12	9
	9	9	9	6	9	9	1	9	4	9	4	9	4	9	14	9
	9	9	9	6	9	9	1	9	4	9	6	9	4	9	14	9
	9	9	9	6	9	9	1	9	4	9	6	9	9	9	14	9
	9	9	9	9	9	9	1	9	4	9	9	9	9	9	14	9
	9	9	9	9	9	9	9	9	9	9	9	9	9	9	14	9
	8	9	9	9	9	9	9	9	9	9	9	9	9	9	14	9
	8	9	9	4	9	4	9	9	9	9	9	9	9	6	14	9
	8	6	6	4	6	4	9	9	9	4	4	6	9	6	14	9
	8	6	6	4	6	4	6	9	9	4	4	6	6	6	14	9
	7	6	6	4	6	7	6	6	9	4	4	6	6	6	13	9
	7	6	6	4	6	7	6	6	6	4	4	6	6	6	13	7
	7	6	6	4	6	7	6	6	6	6	7	6	6	6	13	7
	7	6	6	4	7	7	6	6	6	2	7	7	7	6	13	7
	7	7	6	7	7	7	7	7	7	2	7	7	7	7	13	7
	7	7	7	7	5	7	7	5	7	2	7	7	5	7	13	7
	7	7	7	7	5	7	7	5	7	2	7	7	5	7	13	7
	7	7	7	5	5	7	7	5	7	10	7	7	5	7	13	7
	5	7	5	5	5	5	7	5	7	10	7	5	9	7	13	7
	5	5	5	5	5	5	7	5	3	10	5	5	9	7	11	5
	5	5	5	5	5	5	7	5	3	10	5	3	9	7	12	5
	5	5	5	5	5	5	7	5	3	5	9	3	9	7	12	5
	5	5	5	5	4	5	9	5	3	5	9	3	5	7	12	5
	5	5	5	5	4	5	9	9	3	5	9	3	5	7	12	5
	5	4	4	4	4	5	9	9	3	5	9	3	5	5	12	5
	5	4	4	4	4	4	7	4	7	5	4	3	5	5	12	5
	5	4	4	4	5	4	7	4	7	5	4	3	5	5	12	5
	7	4	7	4	5	4	7	7	7	5	4	7	5	5	13	5
	7	4	7	4	5	4	5	7	7	5	4	7	5	5	12	5
	7	4	7	4	5	5	5	7	7	5	4	5	5	5	12	5
	7	4	8	4	5	5	5	5	7	5	4	5	5	5	12	5
	7	5	8	5	5	5	5	5	5	5	4	5	5	5	11	5
	10	5	8	5	5	5	5	5	9	5	4	5	5	5	11	5
	10	5	8	5	5	5	5	5	9	5	4	9	5	9	12	9
	10	5	9	5	5	9	9	5	9	9	4	9	9	9	13	9
	10	9	9	4	5	9	9	9	9	9	4	9	9	9	13	9
	10	9	9	4	9	9	9	9	9	9	4	9	9	9	13	9
	9	9	9	4	9	9	9	9	9	9	1	9	9	9	13	9
	9	9	9	9	9	9	9	9	9	9	1	9	9	9	13	9
	9	9	9	9	9	9	9	9	9	9	2	9	9	9	13	9
	9	9	9	9	9	9	9	9	9	9	2	9	9	9	13	9
	9	9	9	9	9	9	9	9	9	9	2	9	9	9	13	9
	9	9	9	9	9	9	9	9	7	9	1	9	9	9	13	9
	9	9	7	9	9	9	9	9	7	9	1	9	9	9	13	9
	10	7	7	3	7	9	9	7	7	9	7	9	5	9	13	9
	10	7	7	3	7	9	9	7	7	7	7	9	5	7	13	9
	10	7	7	3	7	9	7	7	7	7	7	9	5	7	12	9
	8	7	7	3	7	3	7	7	7	7	7	4	5	7	11	9
	8	7	7	3	7	3	7	4	7	7	7	4	4	7	9	4
	8	7	7	3	4	3	7	4	4	4	7	4	4	7	10	7
	8	3	7	4	4	3	4	4	4	4	3	4	4	4	12	7
	8	3	7	4	4	3	4	4	4	4	3	4	9	4	12	7
	8	3	7	4	5	3	4	4	9	4	3	4	9	4	11	7
	6	3	7	4	5	8	4	4	9	4	3	4	7	4	9	4
	6	5	7	7	5	8	4	4	9	4	7	7	7	7	9	4
	6	5	5	7	5	8	7	4	5	4	7	7	7	7	9	5
	6	5	5	7	5	8	7	4	5	4	7	7	7	7	10	5
	6	5	5	5	4	5	7	4	5	4	7	4	5	5	11	5
	6	5	5	5	4	5	7	5	5	4	7	4	5	5	12	5
	7	5	5	5	5	5	7	5	5	4	7	4	5	5	12	5
	7	5	5	5	5	5	5	5	5	4	7	4	5	5	12	5
	7	5	5	5	5	5	9	5	5	9	7	5	5	5	13	5
	5	9	5	5	5	5	9	5	5	9	7	5	9	9	13	5
	5	9	5	5	5	5	9	5	5	9	7	5	9	9	13	5
	5	9	5	5	5	5	9	5	5	9	2	5	9	9	13	5
	5	9	4	5	5	5	9	5	5	5	2	5	9	9	12	5
	5	9	4	5	4	4	9	5	5	5	2	5	4	9	9	5
	5	9	4	5	4	4	9	5	4	5	2	5	4	6	10	4
	5	4	4	5	4	4	9	4	4	7	2	4	4	6	10	4
	5	4	4	3	4	4	9	4	4	7	2	4	4	6	10	4
	5	4	4	3	4	4	9	4	4	7	3	4	4	6	11	4
	5	4	4	3	4	4	4	4	4	7	3	4	4	4	11	4
	5	4	4	3	4	4	4	4	4	7	1	4	4	4	11	4
	5	4	6	3	4	4	4	4	7	7	1	4	4	4	11	4
	4	4	6	3	4	4	4	4	7	5	1	4	4	4	12	4
	4	4	6	2	4	4	4	4	4	5	1	4	4	4	12	4
	4	4	6	2	4	4	4	4	4	5	1	4	4	4	12	4
	4	4	6	2	4	4	4	4	4	5	1	4	5	4	11	4
	5	4	6	2	4	4	4	4	4	5	4	4	5	4	11	4
	5	6	6	7	4	5	4	5	5	5	4	4	5	5	11	4
	5	6	5	7	9	5	5	5	5	5	7	7	5	5	11	4
	5	6	5	7	9	9	5	9	5	5	7	7	5	5	11	4
	5	6	5	7	9	9	9	9	5	9	7	5	5	5	10	4
	5	6	5	7	9	9	9	9	7	9	7	5	7	5	10	5
	5	6	7	7	9	9	9	5	7	9	7	5	7	9	10	5
	5	6	7	4	9	9	9	5	7	9	7	5	7	6	9	5
	5	6	7	4	9	9	9	5	7	9	7	5	7	6	8	5
	5	6	7	4	9	3	9	5	7	9	7	5	7	6	8	5
	5	6	7	4	4	3	9	5	5	9	7	5	7	6	7	NaN
	4	6	7	4	4	3	9	4	5	9	7	5	7	6	8	4
	4	6	7	5	4	3	9	4	5	9	7	9	5	6	9	4
	4	6	7	5	4	3	9	4	4	9	7	9	9	6	11	4
	10	6	7	5	4	3	5	4	4	4	8	9	9	6	11	4
	10	6	7	9	4	4	5	4	4	4	8	9	4	6	13	4
	10	6	5	9	4	4	5	4	4	4	8	9	4	4	13	4
	10	6	5	9	4	4	4	4	4	4	4	9	4	4	13	4
	4	6	5	9	4	4	4	4	4	4	4	9	4	4	13	4
	4	6	4	4	4	4	4	4	4	4	4	4	4	4	14	4
	4	6	4	4	4	4	4	4	4	4	4	4	4	4	14	4
	4	6	4	4	4	4	4	4	4	4	4	4	4	4	14	4
	4	6	4	4	4	4	4	4	4	4	6	4	4	4	14	4
	4	4	4	4	5	4	4	4	4	4	6	7	7	4	14	4
	4	4	4	4	5	4	4	4	4	6	6	7	7	4	14	4
	7	4	4	4	5	5	4	5	4	6	6	7	7	4	14	4
	7	5	7	7	5	5	6	5	5	6	6	7	7	4	13	4
	5	5	7	7	6	5	6	5	5	6	6	5	7	4	12	5
	5	5	7	5	6	5	6	5	5	6	6	5	7	5	13	5
	5	5	4	5	4	5	5	5	5	7	6	5	5	5	13	5
	5	5	4	5	4	5	5	5	9	7	6	5	5	5	13	5
	5	5	5	5	5	5	5	5	9	7	7	5	5	5	13	5
	5	5	5	5	5	5	9	5	9	5	3	5	5	5	14	5
	5	5	5	5	5	5	9	5	9	5	3	5	5	5	14	5
	5	9	5	5	5	5	9	5	5	5	3	5	5	5	14	5
	5	9	5	5	5	5	9	5	5	5	3	5	5	5	14	5
	5	9	5	5	5	5	9	5	9	5	5	5	5	5	13	5
	5	8	5	5	5	5	9	5	9	5	5	5	5	5	13	5
	5	8	5	5	5	5	9	5	6	5	5	5	5	5	12	5
	5	8	5	5	5	5	4	5	6	5	9	5	5	5	12	5
	5	8	5	5	5	5	4	4	6	5	9	5	5	5	11	5
	7	7	5	5	5	5	4	4	4	5	9	5	4	5	12	4
	7	7	5	5	5	5	4	4	4	5	9	4	4	5	12	4
	7	7	5	5	5	5	4	4	4	5	9	4	4	5	12	4
	7	4	5	4	4	5	4	4	4	5	6	4	4	4	13	4
	7	4	4	4	4	4	4	4	4	4	6	4	4	4	13	4
	7	4	4	4	4	4	4	4	4	4	6	4	4	4	13	4
	7	4	4	4	4	4	4	4	4	4	6	4	4	4	13	4
	4	4	4	4	4	4	4	4	4	4	2	4	4	4	13	4
	4	4	4	4	4	4	4	4	4	4	2	4	4	4	13	4
	4	4	5	4	4	4	4	4	4	4	2	4	4	4	13	4
	4	4	5	4	4	4	4	4	4	4	2	4	4	4	13	4
	4	6	10	4	4	4	4	4	4	4	7	4	4	4	13	4
	4	6	10	4	4	4	4	4	4	4	7	4	4	4	13	4
	4	6	10	4	4	4	4	4	4	4	7	4	4	4	12	4
	4	6	8	4	4	4	4	4	4	4	7	4	4	4	12	4
	4	6	8	4	4	4	4	2	4	4	2	4	4	4	11	4
	4	6	8	6	3	4	4	2	4	4	2	4	4	7	11	4
	5	6	8	6	3	4	4	2	4	4	2	4	4	7	12	6
	5	6	8	6	3	6	9	2	6	4	2	4	6	7	12	6
	6	6	6	6	3	6	9	2	6	9	2	6	6	6	12	6
	6	6	6	6	6	6	6	2	6	9	2	6	6	6	12	6
	6	6	6	6	6	6	6	6	6	9	2	6	6	6	12	6
	6	6	6	6	6	6	6	6	9	9	3	6	6	6	12	6
	6	6	6	6	6	6	6	6	9	9	3	6	6	6	12	6
	9	6	6	6	6	6	6	6	9	9	3	6	6	6	12	6
	9	6	6	6	6	7	6	6	9	9	3	6	6	6	13	7
	9	6	7	7	2	7	6	6	6	9	3	6	6	6	14	7
	7	6	7	7	2	7	6	6	6	5	3	6	6	6	14	7
	7	6	7	7	2	7	7	7	6	7	7	7	7	6	14	7
	7	6	7	7	7	2	7	7	7	7	7	7	7	7	14	7
	7	7	7	7	7	2	7	5	7	7	7	7	5	5	14	7
	7	7	7	8	7	2	1	5	7	7	7	7	5	5	14	7
	7	3	8	8	7	2	1	5	7	7	7	5	5	9	14	7
	7	3	8	8	7	2	1	5	7	7	7	5	5	9	13	7
	7	3	8	8	7	6	1	5	7	5	7	5	5	9	10	7
	7	3	8	8	7	6	1	5	7	5	5	5	4	9	8	7
	8	3	6	8	7	6	1	5	7	5	8	5	4	9	6	NaN
	8	3	6	8	7	6	1	9	9	10	8	5	4	9	7	NaN
	8	6	6	8	4	5	8	9	9	10	8	5	4	9	10	4
	8	6	6	8	4	5	8	4	9	10	8	5	4	4	10	4
	8	6	4	8	4	5	8	4	9	10	8	5	4	4	10	4
	8	6	4	8	4	4	8	4	9	10	4	5	4	4	11	4
	6	6	4	4	4	4	8	4	4	8	4	4	4	4	0	0
	6	6	4	4	4	4	8	4	4	8	4	4	4	4	0	0
	6	6	4	4	4	4	8	4	4	8	4	4	4	4	0	0
	6	6	4	4	4	4	4	4	4	8	4	4	4	4	0	0
	Network Name		State Emissions
				State1	State2	State3	State4	State5	State6	State7	State8	State9	State10
	ASN		Network1	-0.0537055	0.237006	-0.00689044	0.18031	-0.170805	-0.0981857	-0.481656	0.070238	0.48458	-0.0193113
	AUD		Network2	0.0591158	-0.177162	-0.111576	0.525904	-0.503192	0.495086	-0.394283	0.0617425	-0.176733	-0.00200435
	VSN		Network3	-0.0524603	0.176435	-0.00587908	0.258737	-0.138295	0.0412857	-0.164856	0.0732436	-0.0819524	-0.0338026
	dDMN		Network4	-0.0207325	-0.0816853	0.320637	0.0647953	0.0744762	-0.0951295	-0.194925	0.0168857	0.136516	-0.0689986
	BGN		Network5	-0.0873528	0.505844	-0.252462	0.498912	-0.225975	-0.191415	0.587609	-0.108776	-0.509233	-0.0763717
	RECN		Network6	-0.0680492	-0.12881	0.0409234	0.482926	0.0061019	0.107	-0.138644	0.00757066	-0.425077	-0.00378705
	hVIS		Network7	-0.03343	0.102115	0.196943	-0.0058127	0.100119	0.0739319	0.0565171	-0.111687	-0.0684365	-0.0803631
	vDMN		Network8	-0.00906237	0.0407142	-0.193531	0.385094	-0.0560185	-0.0649783	-0.113921	0.11204	-0.186146	-0.0167239
	PRE		Network9	-0.0198499	0.396983	-0.00610343	0.14052	-0.144182	-0.0426791	-0.309384	0.00925943	0.387133	-0.0800892
	pVIS		Network10	-0.00170223	0.50868	-0.173658	-0.00640595	-0.110814	0.129466	-0.147417	0.0210816	0.184238	-0.0522786
	PSN		Network11	-0.0518477	0.145575	0.109004	0.148102	0.160944	0.0170332	-0.0363198	-0.00621571	-0.319907	-0.0676142
	SMN		Network12	-0.00158814	-0.225845	0.0406889	0.0262522	-0.238228	0.291617	0.522598	-0.040037	-0.117502	0.00659409
	LAN		Network13	-0.129857	0.344863	-0.106225	-0.03762	0.337986	0.206705	0.381376	-0.00198917	-0.533654	-0.0750028
	LECN		Network14	-0.0602925	0.228845	-0.0123688	0.174967	-0.18485	-0.104006	-0.490612	0.0716764	0.497374	-0.0181009

[truncated: 6 more sheets: SuplFig5, SuplFig6, SuplFig7, SuplFig9, SuplFig10, SuplFig12]
